# Supplementary material for: The Effects of Unfermented and Fermented Cow and Sheep Milk on the Gut Microbiota
Source: Front Microbiol. 2019 Mar 6;10:458. doi: 10.3389/fmicb.2019.00458 (PMC6423907; doi:10.3389/fmicb.2019.00458)
Supplement: Supplementary file 1 [file Table_1.XLSX]

## Sheet: Sheet1
	OpenStandard Diet Modified		D14092703px			Mixed Diet
	(Egg White)		Premix 0 gm Protein
	gm%	kcal%	gm%	kcal%		kcal%
Protein	21	20	0	0		4
Carbohydrate	67	65	78	80		77
Fat	7	16	8	19		19
Total		100		100
kcal/gm	4.17		3.76			3.84
Ingredient	gm	kcal	gm	kcal
Egg Whites (Dried)	200	800	0	0
DL-Methionine	0	0	3	12
Protein of Choice*	0	0	0	0
Corn Starch	381	1524	381	1524
Maltodextrin 10	110	440	110	440
Dextrose	150	600	150	600
Cellulose, BW200	0	0	75	0
Inulin	0	0	25	25
Soybean Oil	70	630	70	630
Mineral Mix S10026	10	0	10	0
Dicalcium Phosphate	13	0	13	0
Calcium Carbonate	5.5	0	5.5	0
Potassium Citrate, 1 H2O	16.5	0	16.5	0
Vitamin Mix V10001	10	40	10	40
Choline Bitartrate	2	0	2	0
Biotin 1%	0.4	0	0	0
Yellow Dye #5, FD&C	0	0	0	0
Blue Dye #1, FD&C	0	0	0	0
Total	968.4	4034	871	3271
*Add 200 gms protein to 871 gms D14092703px (Premix) to get final rat diet
Table S1. The composition of the rat solid diet.
