# Supplementary material for: The Effects of Unfermented and Fermented Cow and Sheep Milk on the Gut Microbiota
Source: Front Microbiol. 2019 Mar 6;10:458. doi: 10.3389/fmicb.2019.00458 (PMC6423907; doi:10.3389/fmicb.2019.00458)
Supplement: Supplementary file 2 [file Table_2.XLSX]

## Sheet: Table S1 Legend
Table S2. Mothur taxonomic classification raw data from phylum to genus on individual rats and group averages.

## Sheet: Individual Rat Taxonomy
taxlevel	rankID	taxon	daughterlevels	total	CM10	CM14	CM15	CM22	CM23	CM28	CM30	CM33	CM35	CM36	CM4	CM45	CY11	CY2	CY20	CY21	CY26	CY27	CY3	CY31	CY39	CY41	CY46	CY5	SM12	SM13	SM17	SM19	SM25	SM32	SM34	SM38	SM40	SM44	SM7	SM9	SY1	SY16	SY18	SY24	SY29	SY37	SY42	SY43	SY47
0	0	Root	1	831504	17323	17323	17323	17323	17323	17323	17323	17323	17323	17323	17323	17323	17323	17323	17323	17323	17323	17323	17323	17323	17323	17323	17323	17323	17323	17323	17323	17323	17323	17323	17323	17323	17323	17323	17323	17323	17323	17323	17323	17323	17323	17323	17323	17323	17323
1	0.1	Bacteria	18	831504	17323	17323	17323	17323	17323	17323	17323	17323	17323	17323	17323	17323	17323	17323	17323	17323	17323	17323	17323	17323	17323	17323	17323	17323	17323	17323	17323	17323	17323	17323	17323	17323	17323	17323	17323	17323	17323	17323	17323	17323	17323	17323	17323	17323	17323
2	0.1.1	Acidobacteria	1	1	0	0	0	0	0	0	0	0	0	0	0	0	0	0	0	0	0	0	0	0	0	0	0	0	0	0	0	0	0	0	0	0	0	1	0	0	0	0	0	0	0	0	0	0	0
3	0.1.1.1	Subgroup_6	1	1	0	0	0	0	0	0	0	0	0	0	0	0	0	0	0	0	0	0	0	0	0	0	0	0	0	0	0	0	0	0	0	0	0	1	0	0	0	0	0	0	0	0	0	0	0
4	0.1.1.1.1	Subgroup_6_or	1	1	0	0	0	0	0	0	0	0	0	0	0	0	0	0	0	0	0	0	0	0	0	0	0	0	0	0	0	0	0	0	0	0	0	1	0	0	0	0	0	0	0	0	0	0	0
5	0.1.1.1.1.1	Subgroup_6_fa	1	1	0	0	0	0	0	0	0	0	0	0	0	0	0	0	0	0	0	0	0	0	0	0	0	0	0	0	0	0	0	0	0	0	0	1	0	0	0	0	0	0	0	0	0	0	0
6	0.1.1.1.1.1.1	Subgroup_6_ge	0	1	0	0	0	0	0	0	0	0	0	0	0	0	0	0	0	0	0	0	0	0	0	0	0	0	0	0	0	0	0	0	0	0	0	1	0	0	0	0	0	0	0	0	0	0	0
2	0.1.2	Actinobacteria	5	32097	1665	1424	289	2273	1235	2452	1615	2117	2735	2596	673	1746	472	51	530	496	458	1291	276	382	1002	453	217	394	69	210	78	517	146	201	414	466	610	133	739	38	822	55	39	108	74	45	47	83	48
3	0.1.2.1	Acidimicrobiia	1	1	0	0	0	0	0	0	0	0	0	0	0	0	0	0	0	0	0	0	0	0	0	0	0	0	0	0	0	0	0	0	0	0	0	0	0	0	0	0	0	0	0	0	0	0	0
4	0.1.2.1.1	Acidimicrobiales	1	1	0	0	0	0	0	0	0	0	0	0	0	0	0	0	0	0	0	0	0	0	0	0	0	0	0	0	0	0	0	0	0	0	0	0	0	0	0	0	0	0	0	0	0	0	0
5	0.1.2.1.1.1	Acidimicrobiaceae	1	1	0	0	0	0	0	0	0	0	0	0	0	0	0	0	0	0	0	0	0	0	0	0	0	0	0	0	0	0	0	0	0	0	0	0	0	0	0	0	0	0	0	0	0	0	0
6	0.1.2.1.1.1.1	Acidimicrobiaceae_unclassified	0	1	0	0	0	0	0	0	0	0	0	0	0	0	0	0	0	0	0	0	0	0	0	0	0	0	0	0	0	0	0	0	0	0	0	0	0	0	0	0	0	0	0	0	0	0	0
3	0.1.2.2	Actinobacteria	6	2324	12	12	9	96	11	33	95	802	62	89	34	26	41	14	21	17	13	201	10	25	48	32	11	43	8	8	15	20	31	45	38	3	9	56	21	18	37	18	10	32	36	11	33	13	12
4	0.1.2.2.1	Bifidobacteriales	1	1443	6	6	3	89	3	28	88	780	45	60	22	10	26	0	3	1	11	163	0	2	9	12	1	3	0	2	2	1	12	0	14	0	3	5	15	1	1	0	0	2	1	1	1	2	1
5	0.1.2.2.1.1	Bifidobacteriaceae	1	1443	6	6	3	89	3	28	88	780	45	60	22	10	26	0	3	1	11	163	0	2	9	12	1	3	0	2	2	1	12	0	14	0	3	5	15	1	1	0	0	2	1	1	1	2	1
6	0.1.2.2.1.1.1	Bifidobacterium	0	1443	6	6	3	89	3	28	88	780	45	60	22	10	26	0	3	1	11	163	0	2	9	12	1	3	0	2	2	1	12	0	14	0	3	5	15	1	1	0	0	2	1	1	1	2	1
4	0.1.2.2.2	Corynebacteriales	1	122	2	0	0	0	1	4	2	16	8	22	0	3	0	0	0	0	0	11	0	0	16	0	0	1	0	0	1	0	0	27	2	1	0	0	0	0	1	1	0	0	0	0	0	0	0
5	0.1.2.2.2.1	Corynebacteriaceae	2	122	2	0	0	0	1	4	2	16	8	22	0	3	0	0	0	0	0	11	0	0	16	0	0	1	0	0	1	0	0	27	2	1	0	0	0	0	1	1	0	0	0	0	0	0	0
6	0.1.2.2.2.1.1	Corynebacterium	0	2	0	0	0	0	0	0	0	0	0	0	0	0	0	0	0	0	0	0	0	0	0	0	0	1	0	0	1	0	0	0	0	0	0	0	0	0	0	0	0	0	0	0	0	0	0
6	0.1.2.2.2.1.2	Corynebacterium_1	0	120	2	0	0	0	1	4	2	16	8	22	0	3	0	0	0	0	0	11	0	0	16	0	0	0	0	0	0	0	0	27	2	1	0	0	0	0	1	1	0	0	0	0	0	0	0
4	0.1.2.2.3	Frankiales	1	1	0	0	0	0	0	0	0	0	0	0	0	0	0	0	0	0	0	0	0	0	0	0	0	0	0	1	0	0	0	0	0	0	0	0	0	0	0	0	0	0	0	0	0	0	0
5	0.1.2.2.3.1	Sporichthyaceae	1	1	0	0	0	0	0	0	0	0	0	0	0	0	0	0	0	0	0	0	0	0	0	0	0	0	0	1	0	0	0	0	0	0	0	0	0	0	0	0	0	0	0	0	0	0	0
6	0.1.2.2.3.1.1	hgcI_clade	0	1	0	0	0	0	0	0	0	0	0	0	0	0	0	0	0	0	0	0	0	0	0	0	0	0	0	1	0	0	0	0	0	0	0	0	0	0	0	0	0	0	0	0	0	0	0
4	0.1.2.2.4	Micrococcales	2	756	4	6	6	7	7	1	5	6	9	7	12	13	15	14	18	16	2	27	10	23	23	20	10	39	6	5	12	19	19	18	22	2	6	51	6	17	35	17	10	30	35	10	32	11	11
5	0.1.2.2.4.1	Micrococcaceae	1	755	4	6	6	7	7	1	5	6	9	7	12	13	15	14	18	16	2	27	10	23	23	20	10	39	6	5	12	19	19	18	21	2	6	51	6	17	35	17	10	30	35	10	32	11	11
6	0.1.2.2.4.1.1	Rothia	0	755	4	6	6	7	7	1	5	6	9	7	12	13	15	14	18	16	2	27	10	23	23	20	10	39	6	5	12	19	19	18	21	2	6	51	6	17	35	17	10	30	35	10	32	11	11
5	0.1.2.2.4.2	Micrococcales_unclassified	1	1	0	0	0	0	0	0	0	0	0	0	0	0	0	0	0	0	0	0	0	0	0	0	0	0	0	0	0	0	0	0	1	0	0	0	0	0	0	0	0	0	0	0	0	0	0
6	0.1.2.2.4.2.1	Micrococcales_unclassified	0	1	0	0	0	0	0	0	0	0	0	0	0	0	0	0	0	0	0	0	0	0	0	0	0	0	0	0	0	0	0	0	1	0	0	0	0	0	0	0	0	0	0	0	0	0	0
4	0.1.2.2.5	PeM15	1	1	0	0	0	0	0	0	0	0	0	0	0	0	0	0	0	0	0	0	0	0	0	0	0	0	1	0	0	0	0	0	0	0	0	0	0	0	0	0	0	0	0	0	0	0	0
5	0.1.2.2.5.1	PeM15_fa	1	1	0	0	0	0	0	0	0	0	0	0	0	0	0	0	0	0	0	0	0	0	0	0	0	0	1	0	0	0	0	0	0	0	0	0	0	0	0	0	0	0	0	0	0	0	0
6	0.1.2.2.5.1.1	PeM15_ge	0	1	0	0	0	0	0	0	0	0	0	0	0	0	0	0	0	0	0	0	0	0	0	0	0	0	1	0	0	0	0	0	0	0	0	0	0	0	0	0	0	0	0	0	0	0	0
4	0.1.2.2.6	Propionibacteriales	1	1	0	0	0	0	0	0	0	0	0	0	0	0	0	0	0	0	0	0	0	0	0	0	0	0	1	0	0	0	0	0	0	0	0	0	0	0	0	0	0	0	0	0	0	0	0
5	0.1.2.2.6.1	Nocardioidaceae	1	1	0	0	0	0	0	0	0	0	0	0	0	0	0	0	0	0	0	0	0	0	0	0	0	0	1	0	0	0	0	0	0	0	0	0	0	0	0	0	0	0	0	0	0	0	0
6	0.1.2.2.6.1.1	Nocardioides	0	1	0	0	0	0	0	0	0	0	0	0	0	0	0	0	0	0	0	0	0	0	0	0	0	0	1	0	0	0	0	0	0	0	0	0	0	0	0	0	0	0	0	0	0	0	0
3	0.1.2.3	Actinobacteria_unclassified	1	9	0	1	0	0	0	0	0	0	0	0	0	0	0	0	0	0	0	0	0	1	0	0	0	0	0	0	0	0	0	0	0	1	0	0	0	0	0	0	0	1	0	0	0	0	0
4	0.1.2.3.1	Actinobacteria_unclassified	1	9	0	1	0	0	0	0	0	0	0	0	0	0	0	0	0	0	0	0	0	1	0	0	0	0	0	0	0	0	0	0	0	1	0	0	0	0	0	0	0	1	0	0	0	0	0
5	0.1.2.3.1.1	Actinobacteria_unclassified	1	9	0	1	0	0	0	0	0	0	0	0	0	0	0	0	0	0	0	0	0	1	0	0	0	0	0	0	0	0	0	0	0	1	0	0	0	0	0	0	0	1	0	0	0	0	0
6	0.1.2.3.1.1.1	Actinobacteria_unclassified	0	9	0	1	0	0	0	0	0	0	0	0	0	0	0	0	0	0	0	0	0	1	0	0	0	0	0	0	0	0	0	0	0	1	0	0	0	0	0	0	0	1	0	0	0	0	0
3	0.1.2.4	Coriobacteriia	1	29762	1653	1411	280	2177	1224	2419	1520	1315	2673	2507	639	1720	431	37	508	479	445	1090	266	356	954	421	206	351	61	202	63	497	115	156	376	462	601	77	718	20	785	37	29	75	38	34	14	70	36
4	0.1.2.4.1	Coriobacteriales	1	29762	1653	1411	280	2177	1224	2419	1520	1315	2673	2507	639	1720	431	37	508	479	445	1090	266	356	954	421	206	351	61	202	63	497	115	156	376	462	601	77	718	20	785	37	29	75	38	34	14	70	36
5	0.1.2.4.1.1	Coriobacteriaceae	8	29762	1653	1411	280	2177	1224	2419	1520	1315	2673	2507	639	1720	431	37	508	479	445	1090	266	356	954	421	206	351	61	202	63	497	115	156	376	462	601	77	718	20	785	37	29	75	38	34	14	70	36
6	0.1.2.4.1.1.1	Adlercreutzia	0	585	2	10	7	9	14	5	5	12	23	8	14	3	19	18	23	17	4	1	5	10	9	10	29	8	7	3	21	7	7	17	13	12	15	28	6	19	8	22	15	16	23	14	5	4	15
6	0.1.2.4.1.1.2	Collinsella	0	28752	1645	1393	268	2155	1206	2410	1510	1299	2644	2482	617	1709	405	5	475	452	438	1086	257	342	945	410	168	336	41	188	29	471	96	128	356	439	578	20	704	0	769	2	8	37	5	6	7	60	12
6	0.1.2.4.1.1.3	Coriobacteriaceae_UCG-002	0	8	0	0	0	0	0	0	0	0	0	0	0	0	0	0	0	0	0	0	0	0	0	0	0	0	0	0	0	0	2	0	0	0	0	0	1	0	0	0	0	0	0	0	0	0	1
6	0.1.2.4.1.1.4	Coriobacteriaceae_unclassified	0	198	1	3	3	1	3	1	3	2	3	5	6	4	4	6	6	3	1	0	4	2	0	1	4	2	7	6	10	8	4	5	3	8	4	13	1	0	4	8	3	10	5	7	0	5	5
6	0.1.2.4.1.1.5	Enterorhabdus	0	49	0	0	0	1	0	1	0	0	0	0	0	1	0	3	0	3	0	0	0	0	0	0	2	0	1	0	1	1	3	3	2	1	0	5	2	0	0	1	1	9	4	3	1	0	0
6	0.1.2.4.1.1.6	Parvibacter	0	59	1	2	1	0	0	1	1	2	0	2	1	1	1	1	1	2	0	1	0	1	0	0	2	1	3	1	0	7	1	1	0	1	2	6	0	1	0	3	1	2	1	1	1	0	2
6	0.1.2.4.1.1.7	Senegalimassilia	0	52	2	2	0	4	1	1	0	0	2	5	1	1	0	0	3	1	1	1	0	1	0	0	1	0	0	1	0	2	0	1	0	0	1	4	3	0	2	0	0	1	0	3	0	0	0
6	0.1.2.4.1.1.8	uncultured	0	59	2	1	1	7	0	0	1	0	1	5	0	1	2	4	0	1	1	1	0	0	0	0	0	4	2	3	2	1	2	1	2	1	1	1	1	0	2	1	1	0	0	0	0	1	1
3	0.1.2.5	Thermoleophilia	1	1	0	0	0	0	0	0	0	0	0	0	0	0	0	0	1	0	0	0	0	0	0	0	0	0	0	0	0	0	0	0	0	0	0	0	0	0	0	0	0	0	0	0	0	0	0
4	0.1.2.5.1	Solirubrobacterales	1	1	0	0	0	0	0	0	0	0	0	0	0	0	0	0	1	0	0	0	0	0	0	0	0	0	0	0	0	0	0	0	0	0	0	0	0	0	0	0	0	0	0	0	0	0	0
5	0.1.2.5.1.1	Elev-16S-1332	1	1	0	0	0	0	0	0	0	0	0	0	0	0	0	0	1	0	0	0	0	0	0	0	0	0	0	0	0	0	0	0	0	0	0	0	0	0	0	0	0	0	0	0	0	0	0
6	0.1.2.5.1.1.1	Elev-16S-1332_ge	0	1	0	0	0	0	0	0	0	0	0	0	0	0	0	0	1	0	0	0	0	0	0	0	0	0	0	0	0	0	0	0	0	0	0	0	0	0	0	0	0	0	0	0	0	0	0
2	0.1.3	Bacteria_unclassified	1	185	1	1	4	9	0	4	1	4	11	12	1	4	6	2	0	3	2	3	2	4	2	4	2	2	1	1	0	1	6	13	3	1	5	4	6	5	5	2	3	1	10	0	8	3	3
3	0.1.3.1	Bacteria_unclassified	1	185	1	1	4	9	0	4	1	4	11	12	1	4	6	2	0	3	2	3	2	4	2	4	2	2	1	1	0	1	6	13	3	1	5	4	6	5	5	2	3	1	10	0	8	3	3
4	0.1.3.1.1	Bacteria_unclassified	1	185	1	1	4	9	0	4	1	4	11	12	1	4	6	2	0	3	2	3	2	4	2	4	2	2	1	1	0	1	6	13	3	1	5	4	6	5	5	2	3	1	10	0	8	3	3
5	0.1.3.1.1.1	Bacteria_unclassified	1	185	1	1	4	9	0	4	1	4	11	12	1	4	6	2	0	3	2	3	2	4	2	4	2	2	1	1	0	1	6	13	3	1	5	4	6	5	5	2	3	1	10	0	8	3	3
6	0.1.3.1.1.1.1	Bacteria_unclassified	0	185	1	1	4	9	0	4	1	4	11	12	1	4	6	2	0	3	2	3	2	4	2	4	2	2	1	1	0	1	6	13	3	1	5	4	6	5	5	2	3	1	10	0	8	3	3
2	0.1.4	Bacteroidetes	5	266723	7804	4173	4809	1723	7749	3595	8210	4875	884	550	3861	4272	5495	6727	6204	6324	6754	4256	6408	8138	4954	6760	8718	6935	4078	5700	6554	3961	5902	6529	6796	5631	3759	1052	6575	7000	6530	5582	7819	5212	4818	5737	4833	6299	6660
3	0.1.4.1	Bacteroidetes_unclassified	1	12	0	1	1	0	0	0	0	0	0	0	1	0	0	0	0	0	0	0	0	0	0	1	1	2	0	0	1	0	0	1	0	0	0	0	0	1	0	1	0	0	0	1	0	0	0
4	0.1.4.1.1	Bacteroidetes_unclassified	1	12	0	1	1	0	0	0	0	0	0	0	1	0	0	0	0	0	0	0	0	0	0	1	1	2	0	0	1	0	0	1	0	0	0	0	0	1	0	1	0	0	0	1	0	0	0
5	0.1.4.1.1.1	Bacteroidetes_unclassified	1	12	0	1	1	0	0	0	0	0	0	0	1	0	0	0	0	0	0	0	0	0	0	1	1	2	0	0	1	0	0	1	0	0	0	0	0	1	0	1	0	0	0	1	0	0	0
6	0.1.4.1.1.1.1	Bacteroidetes_unclassified	0	12	0	1	1	0	0	0	0	0	0	0	1	0	0	0	0	0	0	0	0	0	0	1	1	2	0	0	1	0	0	1	0	0	0	0	0	1	0	1	0	0	0	1	0	0	0
3	0.1.4.2	Bacteroidia	2	266611	7803	4172	4808	1723	7741	3595	8210	4874	884	550	3860	4270	5495	6718	6195	6323	6754	4256	6405	8137	4952	6759	8698	6931	4077	5700	6549	3961	5901	6527	6796	5631	3759	1052	6572	6999	6526	5580	7816	5210	4817	5735	4833	6296	6648
4	0.1.4.2.1	Bacteroidales	6	266609	7803	4172	4808	1723	7741	3595	8210	4873	884	550	3860	4270	5495	6718	6195	6323	6754	4256	6405	8137	4952	6759	8698	6931	4077	5700	6549	3961	5901	6527	6796	5631	3759	1052	6572	6999	6526	5580	7816	5210	4817	5735	4833	6296	6648
5	0.1.4.2.1.1	Bacteroidaceae	1	175715	4395	2146	2793	1316	5018	1899	6565	3163	260	245	2049	2988	3782	2848	3096	4691	4938	2767	4126	5400	2364	5504	5870	3704	2944	4127	4515	3008	4233	4467	5411	3909	2251	549	4776	5421	3267	3887	5955	3359	4090	4264	3217	3798	3070
6	0.1.4.2.1.1.1	Bacteroides	0	175715	4395	2146	2793	1316	5018	1899	6565	3163	260	245	2049	2988	3782	2848	3096	4691	4938	2767	4126	5400	2364	5504	5870	3704	2944	4127	4515	3008	4233	4467	5411	3909	2251	549	4776	5421	3267	3887	5955	3359	4090	4264	3217	3798	3070
5	0.1.4.2.1.2	Bacteroidales_S24-7_group	1	15767	574	669	364	11	831	81	33	826	262	7	587	440	149	2051	658	100	21	37	328	476	53	67	485	211	182	164	336	6	160	210	62	136	178	84	181	276	616	445	152	61	19	170	303	120	1400
6	0.1.4.2.1.2.1	Bacteroidales_S24-7_group_ge	0	15767	574	669	364	11	831	81	33	826	262	7	587	440	149	2051	658	100	21	37	328	476	53	67	485	211	182	164	336	6	160	210	62	136	178	84	181	276	616	445	152	61	19	170	303	120	1400
5	0.1.4.2.1.3	Bacteroidales_unclassified	1	75	2	0	1	0	2	1	2	0	0	0	0	2	1	3	4	2	1	0	5	3	0	2	0	5	1	1	2	0	0	2	2	0	1	0	3	4	1	3	4	2	0	0	2	1	1
6	0.1.4.2.1.3.1	Bacteroidales_unclassified	0	75	2	0	1	0	2	1	2	0	0	0	0	2	1	3	4	2	1	0	5	3	0	2	0	5	1	1	2	0	0	2	2	0	1	0	3	4	1	3	4	2	0	0	2	1	1
5	0.1.4.2.1.4	Porphyromonadaceae	6	59132	2260	995	1307	276	1073	1149	1341	696	349	285	951	585	1286	1290	1773	1060	1194	1261	1716	1867	1789	912	2063	2565	656	1154	1359	776	1294	1450	1133	1411	1097	332	1195	1049	2222	934	1264	1453	527	1122	1037	1961	1507
6	0.1.4.2.1.4.1	Barnesiella	0	25724	977	211	671	94	285	612	805	223	37	91	587	421	604	458	743	409	633	526	224	795	589	335	1083	1289	485	308	387	344	670	929	658	946	659	259	455	566	1074	354	304	581	169	481	625	1021	629
6	0.1.4.2.1.4.2	Butyricimonas	0	13372	701	446	367	120	378	320	96	128	271	177	137	58	277	204	205	40	142	192	500	405	571	198	670	359	81	641	451	124	119	227	77	253	195	19	287	82	469	310	355	332	99	284	140	241	262
6	0.1.4.2.1.4.3	Coprobacter	0	1	0	0	0	0	0	0	0	0	0	0	0	0	0	0	0	0	0	0	0	0	0	0	0	0	0	0	0	0	0	0	0	0	0	1	0	0	0	0	0	0	0	0	0	0	0
6	0.1.4.2.1.4.4	Odoribacter	0	1296	54	49	45	5	36	20	10	34	1	2	25	18	55	30	64	6	22	20	55	30	29	10	42	46	8	49	44	6	7	23	4	12	20	2	10	17	44	50	42	21	16	13	31	17	56
6	0.1.4.2.1.4.5	Parabacteroides	0	18726	528	289	224	57	374	197	430	311	40	15	202	88	350	598	759	605	396	523	936	637	600	369	268	868	82	156	477	302	497	271	394	200	223	51	443	383	634	220	563	518	243	344	241	681	560
6	0.1.4.2.1.4.6	Porphyromonadaceae_unclassified	0	13	0	0	0	0	0	0	0	0	0	0	0	0	0	0	2	0	1	0	1	0	0	0	0	3	0	0	0	0	1	0	0	0	0	0	0	1	1	0	0	1	0	0	0	1	0
5	0.1.4.2.1.5	Prevotellaceae	7	1038	0	1	0	10	656	0	4	42	0	0	3	1	2	12	85	0	3	0	46	1	0	0	19	7	0	1	0	0	0	0	0	0	0	0	1	1	42	13	17	0	0	2	1	33	3
6	0.1.4.2.1.5.1	Alloprevotella	0	362	0	0	0	0	24	0	0	41	0	0	0	0	1	5	85	0	0	0	43	0	0	0	19	6	0	0	0	0	0	0	0	0	0	0	0	1	39	13	16	0	0	2	0	33	3
6	0.1.4.2.1.5.2	Paraprevotella	0	1	0	0	0	0	0	0	0	0	0	0	0	0	0	0	0	0	1	0	0	0	0	0	0	0	0	0	0	0	0	0	0	0	0	0	0	0	0	0	0	0	0	0	0	0	0
6	0.1.4.2.1.5.3	Prevotella_2	0	2	0	0	0	0	1	0	0	0	0	0	0	0	0	0	0	0	0	0	0	0	0	0	0	0	0	0	0	0	0	0	0	0	0	0	1	0	0	0	0	0	0	0	0	0	0
6	0.1.4.2.1.5.4	Prevotella_7	0	2	0	0	0	0	0	0	0	0	0	0	0	0	0	2	0	0	0	0	0	0	0	0	0	0	0	0	0	0	0	0	0	0	0	0	0	0	0	0	0	0	0	0	0	0	0
6	0.1.4.2.1.5.5	Prevotella_9	0	659	0	0	0	10	631	0	4	1	0	0	1	1	1	0	0	0	2	0	3	0	0	0	0	1	0	1	0	0	0	0	0	0	0	0	0	0	2	0	1	0	0	0	0	0	0
6	0.1.4.2.1.5.6	Prevotellaceae_UCG-001	0	11	0	1	0	0	0	0	0	0	0	0	2	0	0	5	0	0	0	0	0	1	0	0	0	0	0	0	0	0	0	0	0	0	0	0	0	0	1	0	0	0	0	0	0	0	0
6	0.1.4.2.1.5.7	Prevotellaceae_unclassified	0	1	0	0	0	0	0	0	0	0	0	0	0	0	0	0	0	0	0	0	0	0	0	0	0	0	0	0	0	0	0	0	0	0	0	0	0	0	0	0	0	0	0	0	1	0	0
5	0.1.4.2.1.6	Rikenellaceae	3	14882	572	361	343	110	161	465	265	146	13	13	270	254	275	514	579	470	597	191	184	390	746	274	261	439	294	253	337	171	214	398	188	175	232	87	416	248	378	298	424	335	181	177	273	383	667
6	0.1.4.2.1.6.1	Alistipes	0	11996	528	352	210	109	129	465	265	135	13	13	244	241	154	303	335	470	597	191	158	390	746	222	228	342	287	235	102	170	214	398	135	175	215	86	416	208	248	156	138	318	180	164	141	136	304
6	0.1.4.2.1.6.2	Rikenellaceae_RC9_gut_group	0	2826	43	9	133	1	32	0	0	11	0	0	26	13	121	211	238	0	0	0	25	0	0	52	33	96	7	18	235	1	0	0	53	0	17	1	0	40	130	142	286	0	0	0	132	247	343
6	0.1.4.2.1.6.3	Rikenellaceae_unclassified	0	60	1	0	0	0	0	0	0	0	0	0	0	0	0	0	6	0	0	0	1	0	0	0	0	1	0	0	0	0	0	0	0	0	0	0	0	0	0	0	0	17	1	13	0	0	20
4	0.1.4.2.2	Bacteroidia_unclassified	1	2	0	0	0	0	0	0	0	1	0	0	0	0	0	0	0	0	0	0	0	0	0	0	0	0	0	0	0	0	0	0	0	0	0	0	0	0	0	0	0	0	0	0	0	0	0
5	0.1.4.2.2.1	Bacteroidia_unclassified	1	2	0	0	0	0	0	0	0	1	0	0	0	0	0	0	0	0	0	0	0	0	0	0	0	0	0	0	0	0	0	0	0	0	0	0	0	0	0	0	0	0	0	0	0	0	0
6	0.1.4.2.2.1.1	Bacteroidia_unclassified	0	2	0	0	0	0	0	0	0	1	0	0	0	0	0	0	0	0	0	0	0	0	0	0	0	0	0	0	0	0	0	0	0	0	0	0	0	0	0	0	0	0	0	0	0	0	0
3	0.1.4.3	Cytophagia	1	4	0	0	0	0	1	0	0	0	0	0	0	0	0	0	0	0	0	0	0	1	0	0	0	0	0	0	0	0	0	0	0	0	0	0	2	0	0	0	0	0	0	0	0	0	0
4	0.1.4.3.1	Cytophagales	2	4	0	0	0	0	1	0	0	0	0	0	0	0	0	0	0	0	0	0	0	1	0	0	0	0	0	0	0	0	0	0	0	0	0	0	2	0	0	0	0	0	0	0	0	0	0
5	0.1.4.3.1.1	Cyclobacteriaceae	1	1	0	0	0	0	0	0	0	0	0	0	0	0	0	0	0	0	0	0	0	0	0	0	0	0	0	0	0	0	0	0	0	0	0	0	1	0	0	0	0	0	0	0	0	0	0
6	0.1.4.3.1.1.1	Cyclobacteriaceae_unclassified	0	1	0	0	0	0	0	0	0	0	0	0	0	0	0	0	0	0	0	0	0	0	0	0	0	0	0	0	0	0	0	0	0	0	0	0	1	0	0	0	0	0	0	0	0	0	0
5	0.1.4.3.1.2	Cytophagaceae	3	3	0	0	0	0	1	0	0	0	0	0	0	0	0	0	0	0	0	0	0	1	0	0	0	0	0	0	0	0	0	0	0	0	0	0	1	0	0	0	0	0	0	0	0	0	0
6	0.1.4.3.1.2.1	Emticicia	0	1	0	0	0	0	1	0	0	0	0	0	0	0	0	0	0	0	0	0	0	0	0	0	0	0	0	0	0	0	0	0	0	0	0	0	0	0	0	0	0	0	0	0	0	0	0
6	0.1.4.3.1.2.2	Leadbetterella	0	1	0	0	0	0	0	0	0	0	0	0	0	0	0	0	0	0	0	0	0	0	0	0	0	0	0	0	0	0	0	0	0	0	0	0	1	0	0	0	0	0	0	0	0	0	0
6	0.1.4.3.1.2.3	Runella	0	1	0	0	0	0	0	0	0	0	0	0	0	0	0	0	0	0	0	0	0	1	0	0	0	0	0	0	0	0	0	0	0	0	0	0	0	0	0	0	0	0	0	0	0	0	0
3	0.1.4.4	Flavobacteriia	1	95	1	0	0	0	7	0	0	1	0	0	0	2	0	9	9	1	0	0	3	0	1	0	19	2	1	0	4	0	1	1	0	0	0	0	1	0	4	1	3	2	1	1	0	3	12
4	0.1.4.4.1	Flavobacteriales	3	95	1	0	0	0	7	0	0	1	0	0	0	2	0	9	9	1	0	0	3	0	1	0	19	2	1	0	4	0	1	1	0	0	0	0	1	0	4	1	3	2	1	1	0	3	12
5	0.1.4.4.1.1	Cryomorphaceae	1	1	0	0	0	0	0	0	0	0	0	0	0	0	0	0	0	0	0	0	0	0	0	0	0	0	0	0	0	0	0	0	0	0	0	0	0	0	0	0	0	0	0	0	0	0	0
6	0.1.4.4.1.1.1	Fluviicola	0	1	0	0	0	0	0	0	0	0	0	0	0	0	0	0	0	0	0	0	0	0	0	0	0	0	0	0	0	0	0	0	0	0	0	0	0	0	0	0	0	0	0	0	0	0	0
5	0.1.4.4.1.2	Flavobacteriaceae	4	93	0	0	0	0	7	0	0	1	0	0	0	2	0	9	9	1	0	0	3	0	1	0	19	2	1	0	4	0	1	1	0	0	0	0	1	0	4	1	3	2	1	1	0	3	12
6	0.1.4.4.1.2.1	Flavobacteriaceae_unclassified	0	2	0	0	0	0	0	0	0	0	0	0	0	0	0	0	0	0	0	0	0	0	0	0	0	0	1	0	0	0	0	0	0	0	0	0	0	0	0	0	0	0	0	1	0	0	0
6	0.1.4.4.1.2.2	Flavobacterium	0	12	0	0	0	0	0	0	0	0	0	0	0	2	0	0	0	1	0	0	0	0	0	0	0	2	0	0	0	0	0	1	0	0	0	0	1	0	0	0	0	1	1	0	0	0	0
6	0.1.4.4.1.2.3	Lutibacter	0	1	0	0	0	0	1	0	0	0	0	0	0	0	0	0	0	0	0	0	0	0	0	0	0	0	0	0	0	0	0	0	0	0	0	0	0	0	0	0	0	0	0	0	0	0	0
6	0.1.4.4.1.2.4	uncultured	0	78	0	0	0	0	6	0	0	1	0	0	0	0	0	9	9	0	0	0	3	0	1	0	19	0	0	0	4	0	1	0	0	0	0	0	0	0	4	1	3	1	0	0	0	3	12
5	0.1.4.4.1.3	Flavobacteriales_unclassified	1	1	1	0	0	0	0	0	0	0	0	0	0	0	0	0	0	0	0	0	0	0	0	0	0	0	0	0	0	0	0	0	0	0	0	0	0	0	0	0	0	0	0	0	0	0	0
6	0.1.4.4.1.3.1	Flavobacteriales_unclassified	0	1	1	0	0	0	0	0	0	0	0	0	0	0	0	0	0	0	0	0	0	0	0	0	0	0	0	0	0	0	0	0	0	0	0	0	0	0	0	0	0	0	0	0	0	0	0
3	0.1.4.5	Sphingobacteriia	1	1	0	0	0	0	0	0	0	0	0	0	0	0	0	0	0	0	0	0	0	0	1	0	0	0	0	0	0	0	0	0	0	0	0	0	0	0	0	0	0	0	0	0	0	0	0
4	0.1.4.5.1	Sphingobacteriales	1	1	0	0	0	0	0	0	0	0	0	0	0	0	0	0	0	0	0	0	0	0	1	0	0	0	0	0	0	0	0	0	0	0	0	0	0	0	0	0	0	0	0	0	0	0	0
5	0.1.4.5.1.1	Chitinophagaceae	1	1	0	0	0	0	0	0	0	0	0	0	0	0	0	0	0	0	0	0	0	0	1	0	0	0	0	0	0	0	0	0	0	0	0	0	0	0	0	0	0	0	0	0	0	0	0
6	0.1.4.5.1.1.1	Terrimonas	0	1	0	0	0	0	0	0	0	0	0	0	0	0	0	0	0	0	0	0	0	0	1	0	0	0	0	0	0	0	0	0	0	0	0	0	0	0	0	0	0	0	0	0	0	0	0
2	0.1.5	Chlorobi	1	1	0	0	0	0	0	0	1	0	0	0	0	0	0	0	0	0	0	0	0	0	0	0	0	0	0	0	0	0	0	0	0	0	0	0	0	0	0	0	0	0	0	0	0	0	0
3	0.1.5.1	Chlorobia	1	1	0	0	0	0	0	0	1	0	0	0	0	0	0	0	0	0	0	0	0	0	0	0	0	0	0	0	0	0	0	0	0	0	0	0	0	0	0	0	0	0	0	0	0	0	0
4	0.1.5.1.1	Chlorobiales	1	1	0	0	0	0	0	0	1	0	0	0	0	0	0	0	0	0	0	0	0	0	0	0	0	0	0	0	0	0	0	0	0	0	0	0	0	0	0	0	0	0	0	0	0	0	0
5	0.1.5.1.1.1	OPB56	1	1	0	0	0	0	0	0	1	0	0	0	0	0	0	0	0	0	0	0	0	0	0	0	0	0	0	0	0	0	0	0	0	0	0	0	0	0	0	0	0	0	0	0	0	0	0
6	0.1.5.1.1.1.1	OPB56_ge	0	1	0	0	0	0	0	0	1	0	0	0	0	0	0	0	0	0	0	0	0	0	0	0	0	0	0	0	0	0	0	0	0	0	0	0	0	0	0	0	0	0	0	0	0	0	0
2	0.1.6	Chloroflexi	2	2	0	0	0	0	0	0	0	0	0	0	1	0	0	0	1	0	0	0	0	0	0	0	0	0	0	0	0	0	0	0	0	0	0	0	0	0	0	0	0	0	0	0	0	0	0
3	0.1.6.1	Chloroflexi_unclassified	1	1	0	0	0	0	0	0	0	0	0	0	1	0	0	0	0	0	0	0	0	0	0	0	0	0	0	0	0	0	0	0	0	0	0	0	0	0	0	0	0	0	0	0	0	0	0
4	0.1.6.1.1	Chloroflexi_unclassified	1	1	0	0	0	0	0	0	0	0	0	0	1	0	0	0	0	0	0	0	0	0	0	0	0	0	0	0	0	0	0	0	0	0	0	0	0	0	0	0	0	0	0	0	0	0	0
5	0.1.6.1.1.1	Chloroflexi_unclassified	1	1	0	0	0	0	0	0	0	0	0	0	1	0	0	0	0	0	0	0	0	0	0	0	0	0	0	0	0	0	0	0	0	0	0	0	0	0	0	0	0	0	0	0	0	0	0
6	0.1.6.1.1.1.1	Chloroflexi_unclassified	0	1	0	0	0	0	0	0	0	0	0	0	1	0	0	0	0	0	0	0	0	0	0	0	0	0	0	0	0	0	0	0	0	0	0	0	0	0	0	0	0	0	0	0	0	0	0
3	0.1.6.2	KD4-96	1	1	0	0	0	0	0	0	0	0	0	0	0	0	0	0	1	0	0	0	0	0	0	0	0	0	0	0	0	0	0	0	0	0	0	0	0	0	0	0	0	0	0	0	0	0	0
4	0.1.6.2.1	KD4-96_or	1	1	0	0	0	0	0	0	0	0	0	0	0	0	0	0	1	0	0	0	0	0	0	0	0	0	0	0	0	0	0	0	0	0	0	0	0	0	0	0	0	0	0	0	0	0	0
5	0.1.6.2.1.1	KD4-96_fa	1	1	0	0	0	0	0	0	0	0	0	0	0	0	0	0	1	0	0	0	0	0	0	0	0	0	0	0	0	0	0	0	0	0	0	0	0	0	0	0	0	0	0	0	0	0	0
6	0.1.6.2.1.1.1	KD4-96_ge	0	1	0	0	0	0	0	0	0	0	0	0	0	0	0	0	1	0	0	0	0	0	0	0	0	0	0	0	0	0	0	0	0	0	0	0	0	0	0	0	0	0	0	0	0	0	0
2	0.1.7	Cyanobacteria	3	150	0	1	1	7	1	3	0	2	4	6	4	0	0	5	14	1	0	0	1	4	0	1	4	5	0	4	0	0	3	8	1	7	0	23	0	0	1	6	0	16	7	0	0	1	0
3	0.1.7.1	Cyanobacteria	1	4	0	0	0	0	1	0	0	0	0	0	0	0	0	0	0	0	0	0	0	0	0	0	0	0	0	1	0	0	0	0	0	0	0	0	0	0	0	0	0	0	1	0	0	0	0
4	0.1.7.1.1	SubsectionI	1	4	0	0	0	0	1	0	0	0	0	0	0	0	0	0	0	0	0	0	0	0	0	0	0	0	0	1	0	0	0	0	0	0	0	0	0	0	0	0	0	0	1	0	0	0	0
5	0.1.7.1.1.1	FamilyI	2	4	0	0	0	0	1	0	0	0	0	0	0	0	0	0	0	0	0	0	0	0	0	0	0	0	0	1	0	0	0	0	0	0	0	0	0	0	0	0	0	0	1	0	0	0	0
6	0.1.7.1.1.1.1	FamilyI_unclassified	0	2	0	0	0	0	0	0	0	0	0	0	0	0	0	0	0	0	0	0	0	0	0	0	0	0	0	1	0	0	0	0	0	0	0	0	0	0	0	0	0	0	1	0	0	0	0
6	0.1.7.1.1.1.2	Synechococcus	0	2	0	0	0	0	1	0	0	0	0	0	0	0	0	0	0	0	0	0	0	0	0	0	0	0	0	0	0	0	0	0	0	0	0	0	0	0	0	0	0	0	0	0	0	0	0
3	0.1.7.2	Cyanobacteria_unclassified	1	1	0	0	0	0	0	0	0	0	0	0	0	0	0	0	0	0	0	0	0	0	0	0	0	0	0	0	0	0	0	0	0	0	0	0	0	0	0	0	0	0	0	0	0	0	0
4	0.1.7.2.1	Cyanobacteria_unclassified	1	1	0	0	0	0	0	0	0	0	0	0	0	0	0	0	0	0	0	0	0	0	0	0	0	0	0	0	0	0	0	0	0	0	0	0	0	0	0	0	0	0	0	0	0	0	0
5	0.1.7.2.1.1	Cyanobacteria_unclassified	1	1	0	0	0	0	0	0	0	0	0	0	0	0	0	0	0	0	0	0	0	0	0	0	0	0	0	0	0	0	0	0	0	0	0	0	0	0	0	0	0	0	0	0	0	0	0
6	0.1.7.2.1.1.1	Cyanobacteria_unclassified	0	1	0	0	0	0	0	0	0	0	0	0	0	0	0	0	0	0	0	0	0	0	0	0	0	0	0	0	0	0	0	0	0	0	0	0	0	0	0	0	0	0	0	0	0	0	0
3	0.1.7.3	Melainabacteria	1	145	0	1	1	7	0	3	0	2	4	6	4	0	0	5	14	1	0	0	1	4	0	1	4	5	0	3	0	0	3	8	1	7	0	23	0	0	1	6	0	16	6	0	0	1	0
4	0.1.7.3.1	Gastranaerophilales	1	145	0	1	1	7	0	3	0	2	4	6	4	0	0	5	14	1	0	0	1	4	0	1	4	5	0	3	0	0	3	8	1	7	0	23	0	0	1	6	0	16	6	0	0	1	0
5	0.1.7.3.1.1	Gastranaerophilales_fa	1	145	0	1	1	7	0	3	0	2	4	6	4	0	0	5	14	1	0	0	1	4	0	1	4	5	0	3	0	0	3	8	1	7	0	23	0	0	1	6	0	16	6	0	0	1	0
6	0.1.7.3.1.1.1	Gastranaerophilales_ge	0	145	0	1	1	7	0	3	0	2	4	6	4	0	0	5	14	1	0	0	1	4	0	1	4	5	0	3	0	0	3	8	1	7	0	23	0	0	1	6	0	16	6	0	0	1	0
2	0.1.8	Firmicutes	5	436212	7535	9332	9126	11861	6739	9303	5823	10018	12587	13476	11020	9875	8982	9066	8229	7586	7625	9807	8674	7500	9938	7540	6952	8562	9973	9582	7961	9518	9385	8948	8965	8680	9638	14542	7979	9180	8314	9786	7638	8353	10079	8690	8548	7781	8097
3	0.1.8.1	Bacilli	3	68061	847	1056	1949	3030	663	1745	542	3174	3949	4542	742	1650	1369	401	464	672	1018	2029	647	1176	1562	1347	850	478	1239	2945	1288	671	1646	2012	626	1340	2655	3425	1421	1563	937	299	419	1375	853	1733	270	1057	1405
4	0.1.8.1.1	Bacillales	3	176	1	1	0	0	0	1	1	2	2	2	0	1	0	0	6	0	0	1	4	1	2	0	3	1	3	3	0	0	5	82	1	2	1	18	1	0	0	5	15	0	1	1	0	0	1
5	0.1.8.1.1.1	Bacillaceae	1	9	0	0	0	0	0	0	0	0	0	0	0	0	0	0	1	0	0	0	1	0	0	0	2	0	0	0	0	0	0	0	0	0	0	0	0	0	0	1	4	0	0	0	0	0	0
6	0.1.8.1.1.1.1	Bacillaceae_unclassified	0	9	0	0	0	0	0	0	0	0	0	0	0	0	0	0	1	0	0	0	1	0	0	0	2	0	0	0	0	0	0	0	0	0	0	0	0	0	0	1	4	0	0	0	0	0	0
5	0.1.8.1.1.2	Bacillales_unclassified	1	14	0	0	0	0	0	0	0	0	0	0	0	0	0	0	1	0	0	0	2	0	0	0	0	0	0	1	0	0	0	0	0	0	0	0	0	0	0	0	9	0	1	0	0	0	0
6	0.1.8.1.1.2.1	Bacillales_unclassified	0	14	0	0	0	0	0	0	0	0	0	0	0	0	0	0	1	0	0	0	2	0	0	0	0	0	0	1	0	0	0	0	0	0	0	0	0	0	0	0	9	0	1	0	0	0	0
5	0.1.8.1.1.3	Staphylococcaceae	3	153	1	1	0	0	0	1	1	2	2	2	0	1	0	0	4	0	0	1	1	1	2	0	1	1	3	2	0	0	5	82	1	2	1	18	1	0	0	4	2	0	0	1	0	0	1
6	0.1.8.1.1.3.1	Jeotgalicoccus	0	9	0	0	0	0	0	0	0	1	0	1	0	0	0	0	0	0	0	1	0	0	1	0	0	0	0	0	0	0	0	1	0	0	0	0	0	0	0	1	1	0	0	1	0	0	1
6	0.1.8.1.1.3.2	Macrococcus	0	2	0	0	0	0	0	1	0	1	0	0	0	0	0	0	0	0	0	0	0	0	0	0	0	0	0	0	0	0	0	0	0	0	0	0	0	0	0	0	0	0	0	0	0	0	0
6	0.1.8.1.1.3.3	Staphylococcus	0	142	1	1	0	0	0	0	1	0	2	1	0	1	0	0	4	0	0	0	1	1	1	0	1	1	3	2	0	0	5	81	1	2	1	18	1	0	0	3	1	0	0	0	0	0	0
4	0.1.8.1.2	Bacilli_unclassified	1	675	0	24	3	7	46	0	0	1	0	0	0	0	13	37	16	0	2	0	73	0	2	20	9	13	0	7	53	3	4	7	2	3	0	7	0	29	6	12	149	9	0	6	3	5	55
5	0.1.8.1.2.1	Bacilli_unclassified	1	675	0	24	3	7	46	0	0	1	0	0	0	0	13	37	16	0	2	0	73	0	2	20	9	13	0	7	53	3	4	7	2	3	0	7	0	29	6	12	149	9	0	6	3	5	55
6	0.1.8.1.2.1.1	Bacilli_unclassified	0	675	0	24	3	7	46	0	0	1	0	0	0	0	13	37	16	0	2	0	73	0	2	20	9	13	0	7	53	3	4	7	2	3	0	7	0	29	6	12	149	9	0	6	3	5	55
4	0.1.8.1.3	Lactobacillales	7	67210	846	1031	1946	3023	617	1744	541	3171	3947	4540	742	1649	1356	364	442	672	1016	2028	570	1175	1558	1327	838	464	1236	2935	1235	668	1637	1923	623	1335	2654	3400	1420	1534	931	282	255	1366	852	1726	267	1052	1349
5	0.1.8.1.3.1	Aerococcaceae	2	35	0	1	1	0	0	2	0	0	1	1	1	2	0	0	0	0	0	4	0	0	5	0	2	0	0	0	1	0	0	0	0	1	0	0	0	2	0	0	1	0	0	2	1	0	1
6	0.1.8.1.3.1.1	Aerococcus	0	30	0	1	1	0	0	2	0	0	0	1	1	2	0	0	0	0	0	4	0	0	5	0	0	0	0	0	0	0	0	0	0	1	0	0	0	1	0	0	1	0	0	2	1	0	1
6	0.1.8.1.3.1.2	Globicatella	0	5	0	0	0	0	0	0	0	0	1	0	0	0	0	0	0	0	0	0	0	0	0	0	2	0	0	0	1	0	0	0	0	0	0	0	0	1	0	0	0	0	0	0	0	0	0
5	0.1.8.1.3.2	Carnobacteriaceae	2	5	0	0	0	1	0	0	0	0	0	1	0	0	0	0	0	0	0	0	0	0	0	0	0	1	0	0	0	0	1	0	0	0	0	0	0	0	0	0	0	0	0	0	0	0	1
6	0.1.8.1.3.2.1	Carnobacteriaceae_unclassified	0	2	0	0	0	1	0	0	0	0	0	0	0	0	0	0	0	0	0	0	0	0	0	0	0	0	0	0	0	0	1	0	0	0	0	0	0	0	0	0	0	0	0	0	0	0	0
6	0.1.8.1.3.2.2	uncultured	0	3	0	0	0	0	0	0	0	0	0	1	0	0	0	0	0	0	0	0	0	0	0	0	0	1	0	0	0	0	0	0	0	0	0	0	0	0	0	0	0	0	0	0	0	0	1
5	0.1.8.1.3.3	Enterococcaceae	2	1802	23	21	41	27	6	11	41	51	20	3	9	60	26	2	15	3	2	5	9	1	15	9	5	8	93	20	2	21	23	110	43	101	33	625	9	35	7	7	2	12	10	161	10	19	7
6	0.1.8.1.3.3.1	Enterococcaceae_unclassified	0	28	1	0	2	0	0	0	2	0	0	0	0	2	0	0	0	0	0	0	0	0	0	0	0	0	3	0	0	0	0	2	0	2	1	6	0	1	0	0	0	0	0	4	0	1	1
6	0.1.8.1.3.3.2	Enterococcus	0	1774	22	21	39	27	6	11	39	51	20	3	9	58	26	2	15	3	2	5	9	1	15	9	5	8	90	20	2	21	23	108	43	99	32	619	9	34	7	7	2	12	10	157	10	18	6
5	0.1.8.1.3.4	Lactobacillaceae	2	59403	813	998	1892	2977	607	1721	482	3099	3885	4521	729	1580	1033	273	343	476	927	1463	427	1026	1045	1236	753	294	1133	2895	1225	642	1603	1797	570	1223	2602	2742	1404	1492	451	173	134	976	428	1374	153	843	1289
6	0.1.8.1.3.4.1	Lactobacillaceae_unclassified	0	2	0	0	0	0	0	0	0	1	0	0	0	0	0	0	0	0	0	0	0	0	0	0	0	0	0	0	0	0	0	0	0	0	0	0	0	1	0	0	0	0	0	0	0	0	0
6	0.1.8.1.3.4.2	Lactobacillus	0	59401	813	998	1892	2977	607	1721	482	3098	3885	4521	729	1580	1033	273	343	476	927	1463	427	1026	1045	1236	753	294	1133	2895	1225	642	1603	1797	570	1223	2602	2742	1404	1491	451	173	134	976	428	1374	153	843	1289
5	0.1.8.1.3.5	Lactobacillales_unclassified	1	139	1	1	9	6	0	5	0	5	5	7	1	3	1	0	0	2	3	4	0	0	3	4	2	1	4	13	1	1	5	3	0	4	9	15	0	3	1	0	0	5	2	0	2	3	4
6	0.1.8.1.3.5.1	Lactobacillales_unclassified	0	139	1	1	9	6	0	5	0	5	5	7	1	3	1	0	0	2	3	4	0	0	3	4	2	1	4	13	1	1	5	3	0	4	9	15	0	3	1	0	0	5	2	0	2	3	4
5	0.1.8.1.3.6	PeH08	1	17	0	0	0	3	0	1	0	0	3	1	0	0	0	0	0	0	0	0	0	2	0	0	0	1	1	0	0	0	0	1	0	1	1	0	0	0	1	0	0	0	0	0	0	0	0
6	0.1.8.1.3.6.1	PeH08_ge	0	17	0	0	0	3	0	1	0	0	3	1	0	0	0	0	0	0	0	0	0	2	0	0	0	1	1	0	0	0	0	1	0	1	1	0	0	0	1	0	0	0	0	0	0	0	0
5	0.1.8.1.3.7	Streptococcaceae	2	5809	9	10	3	9	4	4	18	16	33	6	2	4	296	89	84	191	84	552	134	146	490	78	76	159	5	7	6	4	5	12	10	5	9	18	7	2	471	102	118	373	412	189	101	187	47
6	0.1.8.1.3.7.1	Streptococcaceae_unclassified	0	5	0	0	0	0	0	0	0	0	0	0	0	0	0	0	0	1	0	1	0	0	1	1	0	0	0	1	0	0	0	0	0	0	0	0	0	0	0	0	0	0	0	0	0	0	0
6	0.1.8.1.3.7.2	Streptococcus	0	5804	9	10	3	9	4	4	18	16	33	6	2	4	296	89	84	190	84	551	134	146	489	77	76	159	5	6	6	4	5	12	10	5	9	18	7	2	471	102	118	373	412	189	101	187	47
3	0.1.8.2	Clostridia	2	211478	3942	4953	4515	4770	2802	5688	2875	4398	7556	7403	6769	5206	4198	4758	3924	3819	3403	4525	4603	3638	5708	3069	3373	4545	6037	4761	3183	4714	4136	3720	4925	3578	3921	7350	3870	3146	3945	4349	3596	3572	4771	2991	4162	2878	3559
4	0.1.8.2.1	Clostridia_unclassified	1	6	0	0	0	0	0	0	0	1	0	0	0	0	0	1	0	0	0	0	0	0	0	0	0	0	0	0	0	0	0	0	0	0	1	0	0	0	1	2	0	0	0	0	0	0	0
5	0.1.8.2.1.1	Clostridia_unclassified	1	6	0	0	0	0	0	0	0	1	0	0	0	0	0	1	0	0	0	0	0	0	0	0	0	0	0	0	0	0	0	0	0	0	1	0	0	0	1	2	0	0	0	0	0	0	0
6	0.1.8.2.1.1.1	Clostridia_unclassified	0	6	0	0	0	0	0	0	0	1	0	0	0	0	0	1	0	0	0	0	0	0	0	0	0	0	0	0	0	0	0	0	0	0	1	0	0	0	1	2	0	0	0	0	0	0	0
4	0.1.8.2.2	Clostridiales	10	211472	3942	4953	4515	4770	2802	5688	2875	4397	7556	7403	6769	5206	4198	4757	3924	3819	3403	4525	4603	3638	5708	3069	3373	4545	6037	4761	3183	4714	4136	3720	4925	3578	3920	7350	3870	3146	3944	4347	3596	3572	4771	2991	4162	2878	3559
5	0.1.8.2.2.1	Christensenellaceae	4	2335	53	90	16	25	40	23	4	33	63	36	87	107	90	159	27	52	32	41	17	41	29	14	57	41	135	32	16	9	11	36	29	18	45	80	37	44	106	86	21	19	27	13	7	51	170
6	0.1.8.2.2.1.1	Catabacter	0	6	0	0	0	0	0	1	0	0	0	1	0	0	0	0	0	0	1	0	0	0	0	0	0	0	2	0	0	0	0	0	0	0	0	0	0	0	0	0	0	0	0	0	1	0	0
6	0.1.8.2.2.1.2	Christensenellaceae_R-7_group	0	1797	48	81	11	24	9	8	3	28	49	34	72	96	55	158	25	46	4	20	14	27	26	13	48	34	110	24	13	1	9	35	25	16	40	67	24	5	106	81	13	18	22	11	4	42	152
6	0.1.8.2.2.1.3	Christensenellaceae_unclassified	0	24	0	1	0	0	1	0	0	0	1	0	2	0	0	1	1	0	0	0	0	0	0	0	1	0	3	0	1	0	0	1	0	0	0	1	1	0	0	1	0	1	1	0	0	0	1
6	0.1.8.2.2.1.4	uncultured	0	508	5	8	5	1	30	14	1	5	13	1	13	11	35	0	1	6	27	21	3	14	3	1	8	7	20	8	2	8	2	0	4	2	5	12	12	39	0	4	8	0	4	2	2	9	17
5	0.1.8.2.2.2	Clostridiaceae_1	2	1338	0	1	32	4	0	0	0	20	44	113	1	3	1	1	0	0	0	0	0	0	2	45	3	6	67	8	0	0	16	203	28	0	2	319	0	36	30	0	0	0	2	117	15	15	73
6	0.1.8.2.2.2.1	Clostridiaceae_1_unclassified	0	1	0	0	0	0	0	0	0	0	0	0	0	0	0	0	0	0	0	0	0	0	0	0	0	0	0	0	0	0	0	0	0	0	0	0	0	0	0	0	0	0	0	0	0	0	1
6	0.1.8.2.2.2.2	Clostridium_sensu_stricto_1	0	1337	0	1	32	4	0	0	0	20	44	113	1	3	1	1	0	0	0	0	0	0	2	45	3	6	67	8	0	0	16	203	28	0	2	319	0	36	30	0	0	0	2	117	15	15	72
5	0.1.8.2.2.3	Clostridiales_unclassified	1	106	1	2	1	1	4	1	0	1	0	1	1	7	4	12	4	2	0	1	2	0	2	1	0	4	1	0	2	0	1	0	2	0	0	4	4	1	2	9	3	7	2	5	2	1	0
6	0.1.8.2.2.3.1	Clostridiales_unclassified	0	106	1	2	1	1	4	1	0	1	0	1	1	7	4	12	4	2	0	1	2	0	2	1	0	4	1	0	2	0	1	0	2	0	0	4	4	1	2	9	3	7	2	5	2	1	0
5	0.1.8.2.2.4	Clostridiales_vadinBB60_group	1	27	0	1	0	1	0	0	1	1	0	0	3	1	2	0	4	0	1	0	0	0	0	2	2	1	0	1	2	0	0	0	0	2	0	1	0	0	0	0	0	0	0	0	1	0	0
6	0.1.8.2.2.4.1	Clostridiales_vadinBB60_group_ge	0	27	0	1	0	1	0	0	1	1	0	0	3	1	2	0	4	0	1	0	0	0	0	2	2	1	0	1	2	0	0	0	0	2	0	1	0	0	0	0	0	0	0	0	1	0	0
5	0.1.8.2.2.5	Defluviitaleaceae	1	3	0	0	0	0	0	0	0	0	0	0	0	0	0	0	0	1	0	0	0	0	0	0	0	1	0	0	0	0	0	0	0	0	0	0	0	0	0	0	0	0	0	0	1	0	0
6	0.1.8.2.2.5.1	Defluviitaleaceae_UCG-011	0	3	0	0	0	0	0	0	0	0	0	0	0	0	0	0	0	1	0	0	0	0	0	0	0	1	0	0	0	0	0	0	0	0	0	0	0	0	0	0	0	0	0	0	1	0	0
5	0.1.8.2.2.6	Family_XIII	5	1839	8	33	12	13	7	33	0	41	22	33	83	65	12	65	41	6	19	11	27	10	41	4	29	49	81	20	17	17	9	32	15	37	47	78	4	47	42	96	44	18	86	36	52	62	48
6	0.1.8.2.2.6.1	Anaerovorax	0	5	0	0	0	0	0	0	0	1	0	0	1	0	0	1	0	0	0	0	1	0	0	0	0	0	0	0	0	0	0	1	0	0	0	0	0	0	0	0	0	0	0	0	0	0	0
6	0.1.8.2.2.6.2	Family_XIII_AD3011_group	0	919	6	25	9	6	6	22	0	21	7	19	46	53	9	28	15	4	16	11	19	8	35	2	26	18	39	18	8	17	4	19	5	18	34	32	4	15	26	62	14	6	32	9	29	6	36
6	0.1.8.2.2.6.3	Family_XIII_UCG-001	0	11	0	0	0	3	0	0	0	1	0	0	0	0	0	3	0	0	0	0	1	0	0	0	0	0	0	0	0	0	0	0	0	0	1	1	0	0	0	0	0	0	0	0	0	0	0
6	0.1.8.2.2.6.4	Family_XIII_ge	0	877	2	7	3	4	1	11	0	18	15	13	36	11	3	33	26	2	3	0	6	2	1	2	3	31	38	2	9	0	5	12	10	19	12	35	0	32	16	32	30	12	52	27	23	56	11
6	0.1.8.2.2.6.5	Family_XIII_unclassified	0	27	0	1	0	0	0	0	0	0	0	1	0	1	0	0	0	0	0	0	0	0	5	0	0	0	4	0	0	0	0	0	0	0	0	10	0	0	0	2	0	0	2	0	0	0	1
5	0.1.8.2.2.7	Lachnospiraceae	30	134481	2031	2907	3339	2543	1500	3985	2205	3033	5896	5465	4186	2710	3114	2766	2528	3028	1970	3004	2960	2603	3823	1845	1628	3159	3327	3116	1887	2625	2843	2494	3520	2690	2214	4352	3052	1704	2578	2854	1976	2369	3066	1781	2290	1542	1869
6	0.1.8.2.2.7.1	Acetitomaculum	0	3	0	2	0	0	0	0	0	0	0	0	0	1	0	0	0	0	0	0	0	0	0	0	0	0	0	0	0	0	0	0	0	0	0	0	0	0	0	0	0	0	0	0	0	0	0
6	0.1.8.2.2.7.2	Anaerostipes	0	1017	2	16	3	1	2	10	11	38	645	55	77	108	0	0	0	0	0	1	0	0	1	3	1	0	1	0	0	0	0	9	0	3	2	2	16	0	7	0	0	0	0	0	1	0	0
6	0.1.8.2.2.7.3	Blautia	0	33980	432	776	1472	248	124	1061	1143	880	1068	918	1394	261	1452	158	610	1433	338	1120	812	286	1432	151	223	996	1293	1651	331	396	1446	845	1695	413	564	751	1943	59	413	89	92	202	159	210	268	374	94
6	0.1.8.2.2.7.4	Butyrivibrio	0	2	2	0	0	0	0	0	0	0	0	0	0	0	0	0	0	0	0	0	0	0	0	0	0	0	0	0	0	0	0	0	0	0	0	0	0	0	0	0	0	0	0	0	0	0	0
6	0.1.8.2.2.7.5	Coprococcus_1	0	3402	80	82	47	243	61	156	97	136	195	52	76	77	46	82	52	30	57	109	55	32	70	41	36	63	46	51	59	79	57	41	67	49	72	72	75	88	51	182	42	39	71	26	38	39	24
6	0.1.8.2.2.7.6	Coprococcus_2	0	2	0	0	0	0	0	0	0	0	0	0	0	0	0	0	0	0	0	0	0	0	0	0	0	0	0	0	1	0	0	0	0	0	0	0	0	0	1	0	0	0	0	0	0	0	0
6	0.1.8.2.2.7.7	Coprococcus_3	0	1970	30	171	32	2	0	1	2	272	182	35	24	229	21	3	0	0	9	3	33	113	76	78	2	0	33	2	2	20	1	23	14	25	95	102	18	5	30	41	33	4	31	1	37	99	0
6	0.1.8.2.2.7.8	Dorea	0	1925	77	5	86	0	1	2	2	128	342	74	2	134	30	0	0	2	3	8	66	154	95	42	77	0	3	0	10	12	2	41	60	1	74	167	22	0	18	0	62	13	32	0	4	0	5
6	0.1.8.2.2.7.9	Eisenbergiella	0	2	0	0	0	0	0	0	0	0	0	0	0	0	0	2	0	0	0	0	0	0	0	0	0	0	0	0	0	0	0	0	0	0	0	0	0	0	0	0	0	0	0	0	0	0	0
6	0.1.8.2.2.7.10	Fusicatenibacter	0	422	4	17	77	0	0	35	12	160	0	5	0	1	0	0	0	1	0	0	10	0	0	20	0	0	0	0	0	0	0	18	6	3	0	10	6	0	0	0	0	0	0	0	0	22	2
6	0.1.8.2.2.7.11	Hungatella	0	84	0	3	6	0	0	15	5	1	1	4	0	0	0	0	0	0	3	9	0	0	3	2	0	0	2	1	2	4	0	0	0	3	0	0	0	0	0	1	2	0	1	3	3	0	0
6	0.1.8.2.2.7.12	Lachnoclostridium	0	5023	24	45	61	281	34	92	147	138	307	64	28	74	106	232	64	22	77	101	158	24	81	25	8	41	446	64	54	223	116	15	13	278	89	24	90	41	130	138	123	56	131	101	105	231	157
6	0.1.8.2.2.7.13	Lachnospira	0	6	0	0	0	0	0	0	0	1	0	0	0	0	2	0	0	0	0	0	0	0	0	0	0	0	0	0	0	0	1	0	0	1	0	0	0	0	1	0	0	0	0	0	0	0	0
6	0.1.8.2.2.7.14	Lachnospiraceae_FCS020_group	0	185	5	10	3	6	4	0	1	0	0	0	15	7	1	19	11	3	2	4	4	0	6	0	1	5	0	1	3	4	5	0	0	0	5	13	1	0	0	26	2	2	1	1	3	0	1
6	0.1.8.2.2.7.15	Lachnospiraceae_FE2018_group	0	2	0	0	0	0	0	0	0	0	0	0	1	0	0	0	0	0	0	0	0	0	0	0	0	0	0	0	0	0	0	0	0	0	1	0	0	0	0	0	0	0	0	0	0	0	0
6	0.1.8.2.2.7.16	Lachnospiraceae_ND3007_group	0	2	0	0	1	0	0	0	0	0	0	0	0	0	0	0	0	0	1	0	0	0	0	0	0	0	0	0	0	0	0	0	0	0	0	0	0	0	0	0	0	0	0	0	0	0	0
6	0.1.8.2.2.7.17	Lachnospiraceae_NK4A136_group	0	88	0	1	0	0	0	0	0	0	0	0	1	0	0	29	6	0	0	0	1	0	0	0	0	0	0	0	0	0	0	0	0	0	0	1	1	1	0	37	0	0	0	0	0	0	4
6	0.1.8.2.2.7.18	Lachnospiraceae_UCG-001	0	29	0	0	0	0	1	0	0	0	0	1	0	0	0	0	0	1	1	1	0	0	0	0	0	0	0	0	1	0	0	6	3	0	0	0	1	1	8	1	2	0	0	0	0	0	0
6	0.1.8.2.2.7.19	Lachnospiraceae_UCG-006	0	125	1	0	0	5	2	1	1	24	7	0	0	1	0	1	1	3	0	0	0	11	0	0	0	0	0	0	0	2	1	18	1	0	2	0	0	3	0	11	3	0	1	2	0	0	0
6	0.1.8.2.2.7.20	Lachnospiraceae_UCG-010	0	66	3	3	0	1	6	0	0	3	0	1	1	3	0	1	0	0	0	1	0	2	0	1	1	3	3	1	2	1	0	0	2	1	0	3	1	3	0	3	0	0	3	0	3	3	2
6	0.1.8.2.2.7.21	Lachnospiraceae_ge	0	21774	59	147	396	342	519	1371	84	200	1842	547	153	18	274	480	400	35	395	415	208	1101	375	670	506	152	129	368	428	550	252	634	172	637	107	1465	59	254	336	399	488	871	1034	663	295	155	423
6	0.1.8.2.2.7.22	Lachnospiraceae_unclassified	0	52044	1069	1139	998	1149	525	725	495	851	1128	3503	1352	1345	1030	1155	1021	1354	986	905	1274	776	1310	733	566	1758	1246	906	821	1218	817	731	1389	1179	883	1138	695	1017	1420	1251	869	983	1306	620	1373	493	974
6	0.1.8.2.2.7.23	Lactonifactor	0	9	0	1	0	1	0	0	0	0	0	0	0	0	0	0	0	0	0	0	0	0	0	0	0	0	0	0	0	0	0	0	0	0	0	0	0	0	0	0	3	0	0	2	2	0	0
6	0.1.8.2.2.7.24	Marvinbryantia	0	3560	58	100	32	58	74	60	24	141	66	77	108	295	50	85	48	65	20	35	140	33	36	18	31	47	56	40	46	35	64	30	65	34	220	196	37	78	44	102	108	94	158	92	22	84	28
6	0.1.8.2.2.7.25	Parasporobacterium	0	1	0	0	0	0	0	0	1	0	0	0	0	0	0	0	0	0	0	0	0	0	0	0	0	0	0	0	0	0	0	0	0	0	0	0	0	0	0	0	0	0	0	0	0	0	0
6	0.1.8.2.2.7.26	Roseburia	0	4169	81	270	70	62	76	3	1	28	62	23	804	94	0	351	220	49	2	1	134	46	44	22	143	28	59	0	101	9	38	44	14	0	25	340	46	98	70	186	75	27	80	36	95	34	32
6	0.1.8.2.2.7.27	Sellimonas	0	2342	101	92	46	125	37	447	174	9	48	101	29	18	80	0	1	14	62	286	1	6	275	31	7	3	1	0	2	67	0	0	6	62	68	6	36	0	5	0	0	14	3	2	0	3	1
6	0.1.8.2.2.7.28	Tyzzerella	0	17	0	0	0	4	1	0	0	0	0	0	0	0	0	0	0	0	0	0	0	0	0	0	0	0	0	0	0	0	0	0	0	0	0	0	0	6	0	0	0	0	0	0	0	0	0
6	0.1.8.2.2.7.29	Tyzzerella_4	0	20	0	0	0	0	0	0	1	0	0	0	0	0	0	0	0	0	0	0	0	17	0	0	0	0	0	0	0	0	2	0	0	0	0	0	0	0	0	0	0	0	0	0	0	0	0
6	0.1.8.2.2.7.30	uncultured	0	2210	3	27	9	15	33	6	4	23	3	5	121	44	22	168	94	16	14	5	64	2	19	8	26	63	9	31	24	5	41	39	13	1	7	62	5	50	44	387	72	64	55	22	41	5	122
5	0.1.8.2.2.8	Peptococcaceae	3	2100	15	81	39	22	40	6	18	66	59	27	69	100	15	91	54	8	18	22	30	35	19	19	38	41	63	12	16	2	28	39	75	11	32	144	35	94	51	107	18	18	52	20	94	20	66
6	0.1.8.2.2.8.1	Peptococcaceae_unclassified	0	1	0	0	0	0	0	0	0	0	0	0	0	0	0	0	0	0	0	0	0	0	0	0	0	0	0	0	0	0	0	0	0	0	0	0	0	0	0	0	0	0	0	0	0	0	0
6	0.1.8.2.2.8.2	Peptococcus	0	21	0	0	0	0	0	0	0	1	0	0	0	12	0	2	0	0	0	0	0	0	0	0	0	0	0	0	0	0	0	0	0	0	0	4	0	0	0	2	0	0	0	0	0	0	0
6	0.1.8.2.2.8.3	uncultured	0	2078	15	81	39	22	40	6	18	65	59	27	69	88	15	89	54	8	18	22	30	35	19	19	38	41	63	12	16	2	28	39	75	11	32	140	35	94	51	105	18	18	52	20	94	20	66
5	0.1.8.2.2.9	Peptostreptococcaceae	6	9142	34	36	144	647	149	43	89	216	154	142	75	140	65	182	52	63	109	140	13	8	73	211	31	152	375	216	127	125	301	259	282	34	36	724	39	315	141	110	35	150	551	536	98	271	191
6	0.1.8.2.2.9.1	Asaccharospora	0	1	0	0	0	0	0	0	0	0	0	0	0	0	0	1	0	0	0	0	0	0	0	0	0	0	0	0	0	0	0	0	0	0	0	0	0	0	0	0	0	0	0	0	0	0	0
6	0.1.8.2.2.9.2	Intestinibacter	0	10	0	0	0	0	2	1	0	0	0	0	0	1	0	0	0	0	0	0	0	0	0	2	0	0	0	0	0	1	0	0	1	0	0	0	0	0	0	1	0	0	0	0	0	0	0
6	0.1.8.2.2.9.3	Paraclostridium	0	1	0	0	0	0	0	0	0	0	0	0	0	0	0	0	0	0	0	0	0	0	0	0	0	1	0	0	0	0	0	0	0	0	0	0	0	0	0	0	0	0	0	0	0	0	0
6	0.1.8.2.2.9.4	Peptostreptococcaceae_unclassified	0	9052	34	36	144	645	145	42	88	214	154	142	75	138	65	180	52	62	109	139	13	8	72	209	31	150	371	216	126	124	300	257	279	34	36	722	39	284	141	109	34	148	549	534	97	268	189
6	0.1.8.2.2.9.5	Romboutsia	0	50	0	0	0	2	2	0	1	2	0	0	0	1	0	1	0	1	0	1	0	0	1	0	0	1	4	0	1	0	1	2	2	0	0	2	0	3	0	0	1	2	2	2	1	3	2
6	0.1.8.2.2.9.6	Terrisporobacter	0	28	0	0	0	0	0	0	0	0	0	0	0	0	0	0	0	0	0	0	0	0	0	0	0	0	0	0	0	0	0	0	0	0	0	0	0	28	0	0	0	0	0	0	0	0	0
5	0.1.8.2.2.10	Ruminococcaceae	31	60101	1800	1802	932	1514	1062	1597	558	986	1318	1586	2264	2073	895	1481	1214	659	1254	1306	1554	941	1719	928	1585	1091	1988	1356	1116	1936	927	657	974	786	1544	1648	699	905	994	1085	1499	991	985	483	1602	916	1142
6	0.1.8.2.2.10.1	Acetanaerobacterium	0	17	0	0	0	0	0	2	0	0	0	0	0	1	1	0	0	1	3	1	0	0	0	0	0	0	3	0	0	0	0	1	0	0	0	0	0	0	0	1	0	0	1	0	0	0	2
6	0.1.8.2.2.10.2	Anaerofilum	0	21	0	0	0	0	0	0	0	3	0	0	4	2	0	1	2	0	0	1	0	0	0	0	2	1	0	1	0	0	0	0	0	0	0	0	0	1	0	2	0	0	0	0	0	0	0
6	0.1.8.2.2.10.3	Anaerotruncus	0	3376	48	81	63	109	60	44	32	30	114	59	117	81	44	126	63	48	31	37	93	44	104	74	137	106	117	52	42	45	28	62	76	38	46	169	40	73	65	148	57	67	63	22	49	26	54
6	0.1.8.2.2.10.4	Butyricicoccus	0	577	6	0	15	10	2	65	28	1	24	15	1	0	9	0	3	28	21	34	10	11	24	17	8	10	2	18	17	26	25	4	31	16	16	1	16	0	3	0	9	8	6	6	9	0	2
6	0.1.8.2.2.10.5	Candidatus_Soleaferrea	0	218	5	17	1	6	4	4	4	0	2	0	8	7	6	0	12	10	1	6	7	1	1	2	6	4	18	4	4	2	1	3	0	2	2	7	0	6	3	5	3	1	2	0	9	0	11
6	0.1.8.2.2.10.6	Faecalibacterium	0	17	0	1	0	0	0	0	1	1	0	1	1	1	1	0	0	0	0	0	0	0	0	1	0	0	1	0	0	1	0	0	1	0	0	1	0	0	0	1	0	0	0	0	1	0	0
6	0.1.8.2.2.10.7	Flavonifractor	0	3432	189	92	31	160	205	10	47	69	58	136	4	20	24	3	34	99	61	20	27	98	18	192	31	79	94	76	126	9	20	29	367	49	20	4	31	54	26	6	85	51	2	20	111	86	170
6	0.1.8.2.2.10.8	Hydrogenoanaerobacterium	0	14	0	0	0	0	1	1	1	0	0	1	0	0	0	2	3	1	0	0	0	0	0	0	0	0	0	0	0	0	0	0	0	0	0	0	0	0	1	0	2	0	0	0	0	0	0
6	0.1.8.2.2.10.9	Intestinimonas	0	1550	6	13	51	11	1	6	58	5	21	10	24	4	34	3	22	30	151	9	47	72	21	27	138	13	11	133	18	43	13	27	4	21	12	2	110	9	24	14	9	29	20	24	43	20	76
6	0.1.8.2.2.10.10	Oscillibacter	0	2397	75	122	79	58	56	84	68	53	20	24	109	60	22	17	21	40	85	68	37	37	66	32	73	44	103	29	59	69	22	32	40	32	39	17	72	36	46	27	49	15	39	9	69	40	28
6	0.1.8.2.2.10.11	Oscillospira	0	31	0	1	3	0	0	1	5	0	0	1	4	0	0	0	0	0	2	3	1	0	0	0	0	1	0	1	2	2	0	0	1	0	0	0	1	0	1	0	1	0	0	0	0	0	0
6	0.1.8.2.2.10.12	Papillibacter	0	3	0	0	0	0	0	0	0	0	0	0	0	0	0	0	0	0	0	0	0	0	0	0	0	0	0	1	0	0	0	0	0	0	0	0	0	0	0	0	0	0	0	0	0	0	2
6	0.1.8.2.2.10.13	Ruminiclostridium	0	15	0	0	0	0	1	0	0	0	0	0	0	1	0	2	0	0	0	0	0	0	0	0	0	0	0	0	0	0	0	0	0	0	1	1	0	0	0	1	0	0	0	0	0	5	1
6	0.1.8.2.2.10.14	Ruminiclostridium_5	0	898	26	13	9	26	9	11	14	76	181	58	73	31	2	13	3	15	7	20	2	35	11	5	2	2	28	10	1	1	12	10	4	10	19	24	23	6	2	8	5	3	10	5	0	18	0
6	0.1.8.2.2.10.15	Ruminiclostridium_9	0	1183	28	101	11	5	106	0	1	13	5	3	58	49	3	101	22	22	20	2	16	21	3	8	33	10	42	13	5	5	2	3	8	7	5	9	4	33	14	52	8	24	17	14	24	22	100
6	0.1.8.2.2.10.16	Ruminococcaceae_NK4A214_group	0	1067	2	47	54	78	13	1	0	8	2	3	114	28	34	50	55	7	1	0	68	5	0	0	56	23	67	50	31	19	16	3	0	1	3	19	3	9	48	21	15	31	1	0	9	4	41
6	0.1.8.2.2.10.17	Ruminococcaceae_UCG-002	0	3	0	0	0	0	0	0	0	0	0	0	0	0	0	0	0	0	0	0	0	0	0	0	0	0	0	1	1	1	0	0	0	0	0	0	0	0	0	0	0	0	0	0	0	0	0
6	0.1.8.2.2.10.18	Ruminococcaceae_UCG-003	0	2	0	0	0	0	0	0	0	0	0	0	0	0	0	0	0	0	0	0	0	1	0	0	0	0	0	0	0	0	0	0	0	0	0	0	0	0	0	0	0	0	0	0	0	0	1
6	0.1.8.2.2.10.19	Ruminococcaceae_UCG-004	0	127	0	0	0	0	0	0	0	0	0	0	0	0	0	1	0	0	0	0	0	0	0	0	0	0	0	0	0	0	0	60	0	0	0	66	0	0	0	0	0	0	0	0	0	0	0
6	0.1.8.2.2.10.20	Ruminococcaceae_UCG-005	0	37	3	1	0	1	1	0	0	1	0	7	2	1	0	1	0	0	0	0	0	0	0	0	0	0	0	0	0	0	0	0	0	0	0	0	0	0	1	2	0	3	0	0	1	2	5
6	0.1.8.2.2.10.21	Ruminococcaceae_UCG-008	0	299	0	10	0	0	0	4	4	0	0	17	0	10	3	0	0	0	8	0	1	0	0	0	1	0	4	0	0	100	4	6	0	25	32	0	15	0	1	0	5	0	25	16	3	1	0
6	0.1.8.2.2.10.22	Ruminococcaceae_UCG-009	0	686	17	14	13	12	9	12	0	0	16	109	9	24	0	6	0	8	5	11	3	7	18	14	7	9	20	15	0	12	6	23	18	18	21	24	15	25	8	0	0	7	51	11	21	13	14
6	0.1.8.2.2.10.23	Ruminococcaceae_UCG-010	0	66	0	0	0	0	1	0	0	0	0	0	5	10	0	0	2	0	0	0	2	0	0	0	4	0	2	0	0	0	0	0	0	0	0	1	0	0	1	2	0	1	0	0	1	2	26
6	0.1.8.2.2.10.24	Ruminococcaceae_UCG-013	0	12	0	0	0	0	0	0	0	6	0	2	0	0	0	0	0	0	0	0	0	0	0	0	0	0	0	0	0	0	0	0	0	1	1	0	0	0	0	0	0	0	1	0	0	0	0
6	0.1.8.2.2.10.25	Ruminococcaceae_UCG-014	0	29696	1092	814	543	950	259	1248	223	480	592	1102	1156	1299	432	510	527	211	728	894	803	551	1026	496	644	483	977	563	731	727	584	339	328	437	1217	798	258	320	413	431	844	208	532	179	518	311	237
6	0.1.8.2.2.10.26	Ruminococcaceae_ge	0	2349	11	117	0	5	156	0	0	209	221	2	115	202	17	148	47	0	0	0	28	0	0	1	173	25	129	49	0	0	1	12	4	1	30	36	2	79	53	40	7	17	21	4	24	64	123
6	0.1.8.2.2.10.27	Ruminococcaceae_unclassified	0	4711	279	147	57	61	102	89	55	26	49	33	150	73	51	270	89	135	56	74	118	37	57	11	115	133	87	82	78	756	77	40	17	50	76	38	67	85	135	79	66	97	53	11	94	63	157
6	0.1.8.2.2.10.28	Ruminococcus_1	0	3	0	0	0	0	0	0	0	0	0	0	0	0	0	0	0	0	1	0	0	0	1	0	0	0	0	0	0	0	0	0	0	0	1	0	0	0	0	0	0	0	0	0	0	0	0
6	0.1.8.2.2.10.29	Ruminococcus_2	0	6845	1	171	0	17	69	15	16	4	10	3	263	166	211	208	280	4	71	123	279	21	367	46	144	139	244	248	0	115	115	0	75	75	0	431	39	147	145	185	324	424	134	162	611	234	67
6	0.1.8.2.2.10.30	Subdoligranulum	0	3	0	0	0	0	0	0	0	0	0	0	0	0	0	0	1	0	0	0	0	0	0	0	0	0	0	0	0	0	0	0	0	1	1	0	0	0	0	0	0	0	0	0	0	0	0
6	0.1.8.2.2.10.31	uncultured	0	446	12	40	2	5	7	0	1	1	3	0	47	3	1	19	28	0	2	3	12	0	2	2	11	9	39	10	1	3	1	3	0	2	2	0	3	22	4	60	10	5	7	0	5	5	25
3	0.1.8.3	Erysipelotrichia	1	54650	1021	1089	470	2035	1222	911	332	666	1030	1128	1284	1215	1248	1315	1142	1001	819	1307	1005	543	1241	754	717	811	746	704	922	1687	1022	1324	1247	1124	1339	1976	696	1811	915	1936	1320	1444	1894	1333	1165	782	603
4	0.1.8.3.1	Erysipelotrichales	1	54650	1021	1089	470	2035	1222	911	332	666	1030	1128	1284	1215	1248	1315	1142	1001	819	1307	1005	543	1241	754	717	811	746	704	922	1687	1022	1324	1247	1124	1339	1976	696	1811	915	1936	1320	1444	1894	1333	1165	782	603
5	0.1.8.3.1.1	Erysipelotrichaceae	12	54650	1021	1089	470	2035	1222	911	332	666	1030	1128	1284	1215	1248	1315	1142	1001	819	1307	1005	543	1241	754	717	811	746	704	922	1687	1022	1324	1247	1124	1339	1976	696	1811	915	1936	1320	1444	1894	1333	1165	782	603
6	0.1.8.3.1.1.1	Allobaculum	0	761	68	23	4	3	6	10	38	2	23	12	11	3	2	6	1	55	10	54	0	8	111	10	4	33	14	0	21	0	28	3	37	1	33	4	18	7	29	1	2	0	22	2	0	0	0
6	0.1.8.3.1.1.2	Candidatus_Stoquefichus	0	108	0	42	0	0	3	6	5	0	0	4	0	12	0	0	4	0	0	0	0	0	0	0	0	0	31	0	0	0	0	0	1	0	0	0	0	0	0	0	0	0	0	0	0	0	0
6	0.1.8.3.1.1.3	Erysipelatoclostridium	0	438	2	3	1	5	0	17	0	2	49	13	5	5	17	8	14	0	4	9	2	3	12	3	9	13	8	7	2	10	9	8	9	3	0	17	20	3	1	4	3	19	1	5	7	11	56
6	0.1.8.3.1.1.4	Erysipelotrichaceae_UCG-003	0	2816	17	2	14	148	4	3	2	52	4	243	60	20	24	222	27	41	22	10	55	52	9	30	90	75	7	21	58	1	44	104	62	58	45	146	25	160	36	112	47	112	99	55	63	80	0
6	0.1.8.3.1.1.5	Erysipelotrichaceae_ge	0	683	23	61	7	109	0	37	25	0	3	8	0	0	2	0	0	29	13	13	0	32	35	14	9	8	0	1	2	70	15	9	20	43	6	1	5	0	0	0	0	0	0	0	0	0	28
6	0.1.8.3.1.1.6	Erysipelotrichaceae_unclassified	0	23	0	0	1	2	0	1	0	0	0	3	0	0	1	0	1	0	1	1	0	0	1	0	0	0	2	0	1	0	1	0	0	0	0	1	0	2	1	0	0	2	1	0	0	0	0
6	0.1.8.3.1.1.7	Faecalibaculum	0	1727	8	1	18	39	31	57	57	8	44	26	8	37	32	6	32	32	121	19	2	7	12	46	10	19	176	5	4	85	32	2	11	109	15	131	31	19	16	27	16	47	27	40	96	45	71
6	0.1.8.3.1.1.8	Faecalitalea	0	39346	751	885	232	1543	1134	613	157	538	852	451	1097	1070	953	1032	966	495	271	453	903	297	530	402	268	555	441	483	807	1339	789	1031	885	347	1127	1524	431	1416	571	1770	1134	1139	1507	1046	932	480	326
6	0.1.8.3.1.1.9	Holdemanella	0	2	0	0	1	0	0	1	0	0	0	0	0	0	0	0	0	0	0	0	0	0	0	0	0	0	0	0	0	0	0	0	0	0	0	0	0	0	0	0	0	0	0	0	0	0	0
6	0.1.8.3.1.1.10	Holdemania	0	533	6	10	14	25	14	18	13	13	7	3	8	16	4	7	9	14	12	10	11	0	16	2	5	10	8	5	5	16	9	12	12	7	17	17	12	24	9	9	9	17	17	10	22	2	9
6	0.1.8.3.1.1.11	Turicibacter	0	7	0	0	0	0	0	0	0	0	0	0	0	0	0	0	0	0	0	0	0	0	0	0	0	0	1	0	0	0	0	1	0	0	0	5	0	0	0	0	0	0	0	0	0	0	0
6	0.1.8.3.1.1.12	uncultured	0	8206	146	62	178	161	30	148	35	51	48	365	95	52	213	34	88	335	365	738	32	144	515	247	322	98	58	182	22	166	95	154	210	556	96	130	154	180	252	13	109	108	220	175	45	164	113
3	0.1.8.4	Firmicutes_unclassified	1	25	0	0	0	0	0	1	1	0	0	0	0	0	1	3	0	0	1	0	0	0	0	1	0	0	1	0	0	0	0	1	2	0	3	2	1	1	1	2	0	0	0	0	0	0	2
4	0.1.8.4.1	Firmicutes_unclassified	1	25	0	0	0	0	0	1	1	0	0	0	0	0	1	3	0	0	1	0	0	0	0	1	0	0	1	0	0	0	0	1	2	0	3	2	1	1	1	2	0	0	0	0	0	0	2
5	0.1.8.4.1.1	Firmicutes_unclassified	1	25	0	0	0	0	0	1	1	0	0	0	0	0	1	3	0	0	1	0	0	0	0	1	0	0	1	0	0	0	0	1	2	0	3	2	1	1	1	2	0	0	0	0	0	0	2
6	0.1.8.4.1.1.1	Firmicutes_unclassified	0	25	0	0	0	0	0	1	1	0	0	0	0	0	1	3	0	0	1	0	0	0	0	1	0	0	1	0	0	0	0	1	2	0	3	2	1	1	1	2	0	0	0	0	0	0	2
3	0.1.8.5	Negativicutes	1	101998	1725	2234	2192	2026	2052	958	2073	1780	52	403	2225	1804	2166	2589	2699	2094	2384	1946	2419	2143	1427	2369	2012	2728	1950	1172	2568	2446	2581	1891	2165	2638	1720	1789	1991	2659	2516	3200	2303	1962	2561	2633	2951	3064	2528
4	0.1.8.5.1	Selenomonadales	2	101998	1725	2234	2192	2026	2052	958	2073	1780	52	403	2225	1804	2166	2589	2699	2094	2384	1946	2419	2143	1427	2369	2012	2728	1950	1172	2568	2446	2581	1891	2165	2638	1720	1789	1991	2659	2516	3200	2303	1962	2561	2633	2951	3064	2528
5	0.1.8.5.1.1	Acidaminococcaceae	1	101992	1725	2234	2192	2026	2052	958	2073	1780	51	403	2225	1804	2166	2589	2699	2094	2384	1946	2419	2143	1427	2368	2011	2728	1950	1171	2568	2446	2581	1891	2165	2638	1720	1789	1991	2658	2516	3200	2303	1962	2561	2633	2951	3064	2528
6	0.1.8.5.1.1.1	Phascolarctobacterium	0	101992	1725	2234	2192	2026	2052	958	2073	1780	51	403	2225	1804	2166	2589	2699	2094	2384	1946	2419	2143	1427	2368	2011	2728	1950	1171	2568	2446	2581	1891	2165	2638	1720	1789	1991	2658	2516	3200	2303	1962	2561	2633	2951	3064	2528
5	0.1.8.5.1.2	Veillonellaceae	4	6	0	0	0	0	0	0	0	0	1	0	0	0	0	0	0	0	0	0	0	0	0	1	1	0	0	1	0	0	0	0	0	0	0	0	0	1	0	0	0	0	0	0	0	0	0
6	0.1.8.5.1.2.1	Dialister	0	2	0	0	0	0	0	0	0	0	0	0	0	0	0	0	0	0	0	0	0	0	0	0	0	0	0	1	0	0	0	0	0	0	0	0	0	1	0	0	0	0	0	0	0	0	0
6	0.1.8.5.1.2.2	Megamonas	0	1	0	0	0	0	0	0	0	0	0	0	0	0	0	0	0	0	0	0	0	0	0	0	1	0	0	0	0	0	0	0	0	0	0	0	0	0	0	0	0	0	0	0	0	0	0
6	0.1.8.5.1.2.3	Veillonella	0	2	0	0	0	0	0	0	0	0	1	0	0	0	0	0	0	0	0	0	0	0	0	0	0	0	0	0	0	0	0	0	0	0	0	0	0	0	0	0	0	0	0	0	0	0	0
6	0.1.8.5.1.2.4	Veillonellaceae_unclassified	0	1	0	0	0	0	0	0	0	0	0	0	0	0	0	0	0	0	0	0	0	0	0	1	0	0	0	0	0	0	0	0	0	0	0	0	0	0	0	0	0	0	0	0	0	0	0
2	0.1.9	Ignavibacteriae	1	2	0	0	0	0	0	0	0	0	0	0	0	0	0	0	0	0	0	1	0	0	0	0	0	0	0	0	0	0	0	0	0	0	0	1	0	0	0	0	0	0	0	0	0	0	0
3	0.1.9.1	Ignavibacteria	1	2	0	0	0	0	0	0	0	0	0	0	0	0	0	0	0	0	0	1	0	0	0	0	0	0	0	0	0	0	0	0	0	0	0	1	0	0	0	0	0	0	0	0	0	0	0
4	0.1.9.1.1	Ignavibacteriales	2	2	0	0	0	0	0	0	0	0	0	0	0	0	0	0	0	0	0	1	0	0	0	0	0	0	0	0	0	0	0	0	0	0	0	1	0	0	0	0	0	0	0	0	0	0	0
5	0.1.9.1.1.1	Ignavibacteriaceae	1	1	0	0	0	0	0	0	0	0	0	0	0	0	0	0	0	0	0	0	0	0	0	0	0	0	0	0	0	0	0	0	0	0	0	1	0	0	0	0	0	0	0	0	0	0	0
6	0.1.9.1.1.1.1	Ignavibacterium	0	1	0	0	0	0	0	0	0	0	0	0	0	0	0	0	0	0	0	0	0	0	0	0	0	0	0	0	0	0	0	0	0	0	0	1	0	0	0	0	0	0	0	0	0	0	0
5	0.1.9.1.1.2	Ignavibacteriales_unclassified	1	1	0	0	0	0	0	0	0	0	0	0	0	0	0	0	0	0	0	1	0	0	0	0	0	0	0	0	0	0	0	0	0	0	0	0	0	0	0	0	0	0	0	0	0	0	0
6	0.1.9.1.1.2.1	Ignavibacteriales_unclassified	0	1	0	0	0	0	0	0	0	0	0	0	0	0	0	0	0	0	0	1	0	0	0	0	0	0	0	0	0	0	0	0	0	0	0	0	0	0	0	0	0	0	0	0	0	0	0
2	0.1.10	Lentisphaerae	1	5	0	0	0	0	0	0	0	0	0	0	0	0	0	0	0	0	0	0	1	0	0	0	2	0	0	0	0	0	0	0	0	0	0	0	0	0	0	0	0	0	0	0	0	0	0
3	0.1.10.1	Lentisphaeria	1	5	0	0	0	0	0	0	0	0	0	0	0	0	0	0	0	0	0	0	1	0	0	0	2	0	0	0	0	0	0	0	0	0	0	0	0	0	0	0	0	0	0	0	0	0	0
4	0.1.10.1.1	Victivallales	1	5	0	0	0	0	0	0	0	0	0	0	0	0	0	0	0	0	0	0	1	0	0	0	2	0	0	0	0	0	0	0	0	0	0	0	0	0	0	0	0	0	0	0	0	0	0
5	0.1.10.1.1.1	Victivallaceae	1	5	0	0	0	0	0	0	0	0	0	0	0	0	0	0	0	0	0	0	1	0	0	0	2	0	0	0	0	0	0	0	0	0	0	0	0	0	0	0	0	0	0	0	0	0	0
6	0.1.10.1.1.1.1	Victivallis	0	5	0	0	0	0	0	0	0	0	0	0	0	0	0	0	0	0	0	0	1	0	0	0	2	0	0	0	0	0	0	0	0	0	0	0	0	0	0	0	0	0	0	0	0	0	0
2	0.1.11	Nitrospirae	1	1	0	0	0	0	0	0	0	0	0	0	0	0	0	0	0	0	0	0	0	0	0	1	0	0	0	0	0	0	0	0	0	0	0	0	0	0	0	0	0	0	0	0	0	0	0
3	0.1.11.1	Nitrospira	1	1	0	0	0	0	0	0	0	0	0	0	0	0	0	0	0	0	0	0	0	0	0	1	0	0	0	0	0	0	0	0	0	0	0	0	0	0	0	0	0	0	0	0	0	0	0
4	0.1.11.1.1	Nitrospirales	1	1	0	0	0	0	0	0	0	0	0	0	0	0	0	0	0	0	0	0	0	0	0	1	0	0	0	0	0	0	0	0	0	0	0	0	0	0	0	0	0	0	0	0	0	0	0
5	0.1.11.1.1.1	Nitrospiraceae	1	1	0	0	0	0	0	0	0	0	0	0	0	0	0	0	0	0	0	0	0	0	0	1	0	0	0	0	0	0	0	0	0	0	0	0	0	0	0	0	0	0	0	0	0	0	0
6	0.1.11.1.1.1.1	uncultured	0	1	0	0	0	0	0	0	0	0	0	0	0	0	0	0	0	0	0	0	0	0	0	1	0	0	0	0	0	0	0	0	0	0	0	0	0	0	0	0	0	0	0	0	0	0	0
2	0.1.12	Omnitrophica	1	6	0	0	0	0	0	0	0	0	1	0	0	0	0	1	0	0	0	2	2	0	0	0	0	0	0	0	0	0	0	0	0	0	0	0	0	0	0	0	0	0	0	0	0	0	0
3	0.1.12.1	Omnitrophica_cl	1	6	0	0	0	0	0	0	0	0	1	0	0	0	0	1	0	0	0	2	2	0	0	0	0	0	0	0	0	0	0	0	0	0	0	0	0	0	0	0	0	0	0	0	0	0	0
4	0.1.12.1.1	Omnitrophica_or	1	6	0	0	0	0	0	0	0	0	1	0	0	0	0	1	0	0	0	2	2	0	0	0	0	0	0	0	0	0	0	0	0	0	0	0	0	0	0	0	0	0	0	0	0	0	0
5	0.1.12.1.1.1	Omnitrophica_fa	1	6	0	0	0	0	0	0	0	0	1	0	0	0	0	1	0	0	0	2	2	0	0	0	0	0	0	0	0	0	0	0	0	0	0	0	0	0	0	0	0	0	0	0	0	0	0
6	0.1.12.1.1.1.1	Omnitrophica_ge	0	6	0	0	0	0	0	0	0	0	1	0	0	0	0	1	0	0	0	2	2	0	0	0	0	0	0	0	0	0	0	0	0	0	0	0	0	0	0	0	0	0	0	0	0	0	0
2	0.1.13	Parcubacteria	3	10	0	0	0	0	0	0	0	0	0	0	0	0	2	0	0	0	0	0	0	0	0	1	0	0	0	0	0	1	1	0	0	0	0	0	0	0	0	0	2	0	0	0	3	0	0
3	0.1.13.1	Candidatus_Falkowbacteria	1	3	0	0	0	0	0	0	0	0	0	0	0	0	1	0	0	0	0	0	0	0	0	0	0	0	0	0	0	0	1	0	0	0	0	0	0	0	0	0	0	0	0	0	1	0	0
4	0.1.13.1.1	Candidatus_Falkowbacteria_or	1	3	0	0	0	0	0	0	0	0	0	0	0	0	1	0	0	0	0	0	0	0	0	0	0	0	0	0	0	0	1	0	0	0	0	0	0	0	0	0	0	0	0	0	1	0	0
5	0.1.13.1.1.1	Candidatus_Falkowbacteria_fa	1	3	0	0	0	0	0	0	0	0	0	0	0	0	1	0	0	0	0	0	0	0	0	0	0	0	0	0	0	0	1	0	0	0	0	0	0	0	0	0	0	0	0	0	1	0	0
6	0.1.13.1.1.1.1	Candidatus_Falkowbacteria_ge	0	3	0	0	0	0	0	0	0	0	0	0	0	0	1	0	0	0	0	0	0	0	0	0	0	0	0	0	0	0	1	0	0	0	0	0	0	0	0	0	0	0	0	0	1	0	0
3	0.1.13.2	Candidatus_Uhrbacteria	1	3	0	0	0	0	0	0	0	0	0	0	0	0	1	0	0	0	0	0	0	0	0	0	0	0	0	0	0	0	0	0	0	0	0	0	0	0	0	0	0	0	0	0	2	0	0
4	0.1.13.2.1	Candidatus_Uhrbacteria_or	1	3	0	0	0	0	0	0	0	0	0	0	0	0	1	0	0	0	0	0	0	0	0	0	0	0	0	0	0	0	0	0	0	0	0	0	0	0	0	0	0	0	0	0	2	0	0
5	0.1.13.2.1.1	Candidatus_Uhrbacteria_fa	1	3	0	0	0	0	0	0	0	0	0	0	0	0	1	0	0	0	0	0	0	0	0	0	0	0	0	0	0	0	0	0	0	0	0	0	0	0	0	0	0	0	0	0	2	0	0
6	0.1.13.2.1.1.1	Candidatus_Uhrbacteria_ge	0	3	0	0	0	0	0	0	0	0	0	0	0	0	1	0	0	0	0	0	0	0	0	0	0	0	0	0	0	0	0	0	0	0	0	0	0	0	0	0	0	0	0	0	2	0	0
3	0.1.13.3	Parcubacteria_unclassified	1	4	0	0	0	0	0	0	0	0	0	0	0	0	0	0	0	0	0	0	0	0	0	1	0	0	0	0	0	1	0	0	0	0	0	0	0	0	0	0	2	0	0	0	0	0	0
4	0.1.13.3.1	Parcubacteria_unclassified	1	4	0	0	0	0	0	0	0	0	0	0	0	0	0	0	0	0	0	0	0	0	0	1	0	0	0	0	0	1	0	0	0	0	0	0	0	0	0	0	2	0	0	0	0	0	0
5	0.1.13.3.1.1	Parcubacteria_unclassified	1	4	0	0	0	0	0	0	0	0	0	0	0	0	0	0	0	0	0	0	0	0	0	1	0	0	0	0	0	1	0	0	0	0	0	0	0	0	0	0	2	0	0	0	0	0	0
6	0.1.13.3.1.1.1	Parcubacteria_unclassified	0	4	0	0	0	0	0	0	0	0	0	0	0	0	0	0	0	0	0	0	0	0	0	1	0	0	0	0	0	1	0	0	0	0	0	0	0	0	0	0	2	0	0	0	0	0	0
2	0.1.14	Planctomycetes	1	1	0	0	1	0	0	0	0	0	0	0	0	0	0	0	0	0	0	0	0	0	0	0	0	0	0	0	0	0	0	0	0	0	0	0	0	0	0	0	0	0	0	0	0	0	0
3	0.1.14.1	Phycisphaerae	1	1	0	0	1	0	0	0	0	0	0	0	0	0	0	0	0	0	0	0	0	0	0	0	0	0	0	0	0	0	0	0	0	0	0	0	0	0	0	0	0	0	0	0	0	0	0
4	0.1.14.1.1	Pla1_lineage	1	1	0	0	1	0	0	0	0	0	0	0	0	0	0	0	0	0	0	0	0	0	0	0	0	0	0	0	0	0	0	0	0	0	0	0	0	0	0	0	0	0	0	0	0	0	0
5	0.1.14.1.1.1	Pla1_lineage_fa	1	1	0	0	1	0	0	0	0	0	0	0	0	0	0	0	0	0	0	0	0	0	0	0	0	0	0	0	0	0	0	0	0	0	0	0	0	0	0	0	0	0	0	0	0	0	0
6	0.1.14.1.1.1.1	Pla1_lineage_ge	0	1	0	0	1	0	0	0	0	0	0	0	0	0	0	0	0	0	0	0	0	0	0	0	0	0	0	0	0	0	0	0	0	0	0	0	0	0	0	0	0	0	0	0	0	0	0
2	0.1.15	Proteobacteria	6	42224	285	897	1051	549	775	530	1039	295	37	296	1073	1412	1365	1303	1223	627	1443	1071	1205	484	560	1170	530	1156	972	1048	1388	1057	489	191	177	784	974	643	166	559	1219	1368	1146	878	1830	1187	1473	1251	929
3	0.1.15.1	Alphaproteobacteria	5	354	9	7	2	20	11	7	21	1	4	1	1	4	12	28	18	0	20	8	11	12	2	3	1	8	2	9	8	1	7	1	0	3	18	1	15	3	10	18	2	5	12	5	10	1	4
4	0.1.15.1.1	Alphaproteobacteria_unclassified	1	25	0	0	0	0	0	0	0	0	2	0	0	0	3	0	0	0	0	0	0	0	0	0	0	0	0	0	0	0	0	0	0	0	0	0	0	0	0	15	1	0	1	0	0	0	0
5	0.1.15.1.1.1	Alphaproteobacteria_unclassified	1	25	0	0	0	0	0	0	0	0	2	0	0	0	3	0	0	0	0	0	0	0	0	0	0	0	0	0	0	0	0	0	0	0	0	0	0	0	0	15	1	0	1	0	0	0	0
6	0.1.15.1.1.1.1	Alphaproteobacteria_unclassified	0	25	0	0	0	0	0	0	0	0	2	0	0	0	3	0	0	0	0	0	0	0	0	0	0	0	0	0	0	0	0	0	0	0	0	0	0	0	0	15	1	0	1	0	0	0	0
4	0.1.15.1.2	Rhizobiales	2	2	0	0	0	0	0	0	1	0	0	0	0	0	0	0	0	0	0	0	0	0	0	0	0	0	0	0	0	0	0	0	0	1	0	0	0	0	0	0	0	0	0	0	0	0	0
5	0.1.15.1.2.1	MNG7	1	1	0	0	0	0	0	0	1	0	0	0	0	0	0	0	0	0	0	0	0	0	0	0	0	0	0	0	0	0	0	0	0	0	0	0	0	0	0	0	0	0	0	0	0	0	0
6	0.1.15.1.2.1.1	MNG7_ge	0	1	0	0	0	0	0	0	1	0	0	0	0	0	0	0	0	0	0	0	0	0	0	0	0	0	0	0	0	0	0	0	0	0	0	0	0	0	0	0	0	0	0	0	0	0	0
5	0.1.15.1.2.2	Xanthobacteraceae	1	1	0	0	0	0	0	0	0	0	0	0	0	0	0	0	0	0	0	0	0	0	0	0	0	0	0	0	0	0	0	0	0	1	0	0	0	0	0	0	0	0	0	0	0	0	0
6	0.1.15.1.2.2.1	uncultured	0	1	0	0	0	0	0	0	0	0	0	0	0	0	0	0	0	0	0	0	0	0	0	0	0	0	0	0	0	0	0	0	0	1	0	0	0	0	0	0	0	0	0	0	0	0	0
4	0.1.15.1.3	Rhodobacterales	1	1	0	0	0	0	0	0	0	0	0	0	0	0	0	0	0	0	0	0	0	0	1	0	0	0	0	0	0	0	0	0	0	0	0	0	0	0	0	0	0	0	0	0	0	0	0
5	0.1.15.1.3.1	Rhodobacteraceae	1	1	0	0	0	0	0	0	0	0	0	0	0	0	0	0	0	0	0	0	0	0	1	0	0	0	0	0	0	0	0	0	0	0	0	0	0	0	0	0	0	0	0	0	0	0	0
6	0.1.15.1.3.1.1	Rhodobacter	0	1	0	0	0	0	0	0	0	0	0	0	0	0	0	0	0	0	0	0	0	0	1	0	0	0	0	0	0	0	0	0	0	0	0	0	0	0	0	0	0	0	0	0	0	0	0
4	0.1.15.1.4	Rhodospirillales	1	325	9	7	2	20	11	7	20	1	2	1	1	4	9	28	18	0	20	8	11	12	1	3	1	8	2	9	8	1	7	1	0	2	18	1	15	3	10	3	1	5	11	5	10	1	4
5	0.1.15.1.4.1	Rhodospirillaceae	2	325	9	7	2	20	11	7	20	1	2	1	1	4	9	28	18	0	20	8	11	12	1	3	1	8	2	9	8	1	7	1	0	2	18	1	15	3	10	3	1	5	11	5	10	1	4
6	0.1.15.1.4.1.1	Rhodospirillaceae_unclassified	0	2	0	0	0	0	0	0	0	0	0	0	0	0	0	0	1	0	0	0	0	0	0	0	0	0	0	0	0	0	0	0	0	0	0	0	0	0	0	1	0	0	0	0	0	0	0
6	0.1.15.1.4.1.2	uncultured	0	323	9	7	2	20	11	7	20	1	2	1	1	4	9	28	17	0	20	8	11	12	1	3	1	8	2	9	8	1	7	1	0	2	18	1	15	3	10	2	1	5	11	5	10	1	4
4	0.1.15.1.5	Rickettsiales	1	1	0	0	0	0	0	0	0	0	0	0	0	0	0	0	0	0	0	0	0	0	0	0	0	0	0	0	0	0	0	0	0	0	0	0	0	0	0	0	0	0	0	0	0	0	0
5	0.1.15.1.5.1	Holosporaceae	1	1	0	0	0	0	0	0	0	0	0	0	0	0	0	0	0	0	0	0	0	0	0	0	0	0	0	0	0	0	0	0	0	0	0	0	0	0	0	0	0	0	0	0	0	0	0
6	0.1.15.1.5.1.1	uncultured	0	1	0	0	0	0	0	0	0	0	0	0	0	0	0	0	0	0	0	0	0	0	0	0	0	0	0	0	0	0	0	0	0	0	0	0	0	0	0	0	0	0	0	0	0	0	0
3	0.1.15.2	Betaproteobacteria	3	8113	182	89	67	41	186	82	313	107	6	1	87	281	77	344	150	314	545	73	112	260	45	170	312	140	135	18	397	302	173	128	125	85	42	20	81	279	294	325	230	105	346	115	263	217	112
4	0.1.15.2.1	Burkholderiales	3	8099	182	89	67	41	186	82	313	106	4	1	87	281	77	344	150	314	542	72	112	260	45	170	312	140	135	18	397	302	173	128	125	85	42	20	81	278	293	325	228	104	346	115	262	216	112
5	0.1.15.2.1.1	Alcaligenaceae	3	8091	182	89	67	39	186	82	312	106	4	1	87	281	77	344	149	314	542	72	112	260	45	170	312	140	135	18	397	302	173	128	125	85	42	20	81	278	293	325	228	104	346	114	262	216	112
6	0.1.15.2.1.1.1	Alcaligenaceae_unclassified	0	1	0	0	0	0	0	0	0	0	0	0	0	0	0	0	0	0	1	0	0	0	0	0	0	0	0	0	0	0	0	0	0	0	0	0	0	0	0	0	0	0	0	0	0	0	0
6	0.1.15.2.1.1.2	Parasutterella	0	8089	182	89	67	39	186	82	312	106	4	1	87	281	77	344	149	314	541	72	112	260	45	170	312	140	135	18	397	302	173	128	125	85	42	20	81	278	293	325	228	104	346	114	262	216	112
6	0.1.15.2.1.1.3	Sutterella	0	1	0	0	0	0	0	0	0	0	0	0	0	0	0	0	0	0	0	0	0	0	0	0	0	0	0	0	0	0	0	0	0	0	0	0	0	0	0	0	0	0	0	0	0	0	0
5	0.1.15.2.1.2	Comamonadaceae	4	6	0	0	0	2	0	0	1	0	0	0	0	0	0	0	1	0	0	0	0	0	0	0	0	0	0	0	0	0	0	0	0	0	0	0	0	0	0	0	0	0	0	0	0	0	0
6	0.1.15.2.1.2.1	Comamonadaceae_unclassified	0	3	0	0	0	1	0	0	1	0	0	0	0	0	0	0	1	0	0	0	0	0	0	0	0	0	0	0	0	0	0	0	0	0	0	0	0	0	0	0	0	0	0	0	0	0	0
6	0.1.15.2.1.2.2	Delftia	0	1	0	0	0	0	0	0	0	0	0	0	0	0	0	0	0	0	0	0	0	0	0	0	0	0	0	0	0	0	0	0	0	0	0	0	0	0	0	0	0	0	0	0	0	0	0
6	0.1.15.2.1.2.3	Leptothrix	0	1	0	0	0	0	0	0	0	0	0	0	0	0	0	0	0	0	0	0	0	0	0	0	0	0	0	0	0	0	0	0	0	0	0	0	0	0	0	0	0	0	0	0	0	0	0
6	0.1.15.2.1.2.4	Pelomonas	0	1	0	0	0	1	0	0	0	0	0	0	0	0	0	0	0	0	0	0	0	0	0	0	0	0	0	0	0	0	0	0	0	0	0	0	0	0	0	0	0	0	0	0	0	0	0
5	0.1.15.2.1.3	Oxalobacteraceae	2	2	0	0	0	0	0	0	0	0	0	0	0	0	0	0	0	0	0	0	0	0	0	0	0	0	0	0	0	0	0	0	0	0	0	0	0	0	0	0	0	0	0	1	0	0	0
6	0.1.15.2.1.3.1	Massilia	0	1	0	0	0	0	0	0	0	0	0	0	0	0	0	0	0	0	0	0	0	0	0	0	0	0	0	0	0	0	0	0	0	0	0	0	0	0	0	0	0	0	0	1	0	0	0
6	0.1.15.2.1.3.2	Oxalobacteraceae_unclassified	0	1	0	0	0	0	0	0	0	0	0	0	0	0	0	0	0	0	0	0	0	0	0	0	0	0	0	0	0	0	0	0	0	0	0	0	0	0	0	0	0	0	0	0	0	0	0
4	0.1.15.2.2	Nitrosomonadales	1	13	0	0	0	0	0	0	0	1	2	0	0	0	0	0	0	0	3	1	0	0	0	0	0	0	0	0	0	0	0	0	0	0	0	0	0	1	1	0	2	0	0	0	1	1	0
5	0.1.15.2.2.1	Gallionellaceae	2	13	0	0	0	0	0	0	0	1	2	0	0	0	0	0	0	0	3	1	0	0	0	0	0	0	0	0	0	0	0	0	0	0	0	0	0	1	1	0	2	0	0	0	1	1	0
6	0.1.15.2.2.1.1	Gallionella	0	7	0	0	0	0	0	0	0	1	1	0	0	0	0	0	0	0	2	0	0	0	0	0	0	0	0	0	0	0	0	0	0	0	0	0	0	1	1	0	0	0	0	0	1	0	0
6	0.1.15.2.2.1.2	Sideroxydans	0	6	0	0	0	0	0	0	0	0	1	0	0	0	0	0	0	0	1	1	0	0	0	0	0	0	0	0	0	0	0	0	0	0	0	0	0	0	0	0	2	0	0	0	0	1	0
4	0.1.15.2.3	Rhodocyclales	1	1	0	0	0	0	0	0	0	0	0	0	0	0	0	0	0	0	0	0	0	0	0	0	0	0	0	0	0	0	0	0	0	0	0	0	0	0	0	0	0	1	0	0	0	0	0
5	0.1.15.2.3.1	Rhodocyclaceae	1	1	0	0	0	0	0	0	0	0	0	0	0	0	0	0	0	0	0	0	0	0	0	0	0	0	0	0	0	0	0	0	0	0	0	0	0	0	0	0	0	1	0	0	0	0	0
6	0.1.15.2.3.1.1	Sulfuritalea	0	1	0	0	0	0	0	0	0	0	0	0	0	0	0	0	0	0	0	0	0	0	0	0	0	0	0	0	0	0	0	0	0	0	0	0	0	0	0	0	0	1	0	0	0	0	0
3	0.1.15.3	Deltaproteobacteria	5	32849	87	799	972	463	563	436	697	179	27	292	974	1120	1227	918	1044	283	877	988	1015	212	503	942	213	987	832	1016	982	742	261	59	45	674	911	596	60	215	894	977	912	753	1448	1011	1168	1022	777
4	0.1.15.3.1	Deltaproteobacteria_unclassified	1	1	0	0	0	0	0	0	0	0	0	0	0	0	0	0	0	0	0	0	0	0	0	0	0	0	0	0	0	1	0	0	0	0	0	0	0	0	0	0	0	0	0	0	0	0	0
5	0.1.15.3.1.1	Deltaproteobacteria_unclassified	1	1	0	0	0	0	0	0	0	0	0	0	0	0	0	0	0	0	0	0	0	0	0	0	0	0	0	0	0	1	0	0	0	0	0	0	0	0	0	0	0	0	0	0	0	0	0
6	0.1.15.3.1.1.1	Deltaproteobacteria_unclassified	0	1	0	0	0	0	0	0	0	0	0	0	0	0	0	0	0	0	0	0	0	0	0	0	0	0	0	0	0	1	0	0	0	0	0	0	0	0	0	0	0	0	0	0	0	0	0
4	0.1.15.3.2	Desulfobacterales	1	1	0	0	0	0	0	0	0	0	0	0	0	0	0	0	0	0	0	0	0	0	0	0	0	0	0	0	0	0	0	0	0	0	0	0	0	0	1	0	0	0	0	0	0	0	0
5	0.1.15.3.2.1	Desulfobulbaceae	1	1	0	0	0	0	0	0	0	0	0	0	0	0	0	0	0	0	0	0	0	0	0	0	0	0	0	0	0	0	0	0	0	0	0	0	0	0	1	0	0	0	0	0	0	0	0
6	0.1.15.3.2.1.1	Desulfocapsa	0	1	0	0	0	0	0	0	0	0	0	0	0	0	0	0	0	0	0	0	0	0	0	0	0	0	0	0	0	0	0	0	0	0	0	0	0	0	1	0	0	0	0	0	0	0	0
4	0.1.15.3.3	Desulfovibrionales	1	32845	87	799	972	463	563	436	697	179	27	292	973	1119	1227	918	1044	283	877	988	1015	212	503	942	213	987	832	1016	982	741	261	59	45	674	911	596	60	215	893	977	912	753	1448	1011	1168	1022	777
5	0.1.15.3.3.1	Desulfovibrionaceae	3	32845	87	799	972	463	563	436	697	179	27	292	973	1119	1227	918	1044	283	877	988	1015	212	503	942	213	987	832	1016	982	741	261	59	45	674	911	596	60	215	893	977	912	753	1448	1011	1168	1022	777
6	0.1.15.3.3.1.1	Bilophila	0	5422	1	164	147	102	40	165	174	0	0	48	175	157	67	62	70	236	210	278	69	0	95	80	106	102	257	303	81	316	204	0	0	113	131	129	1	0	195	160	47	57	393	159	128	74	41
6	0.1.15.3.3.1.2	Desulfovibrio	0	27375	86	635	823	361	522	270	523	179	27	244	795	961	1158	856	971	47	665	708	942	212	407	860	107	885	574	713	901	425	57	59	45	559	779	466	58	215	697	814	861	696	1055	851	1036	947	734
6	0.1.15.3.3.1.3	Desulfovibrionaceae_unclassified	0	48	0	0	2	0	1	1	0	0	0	0	3	1	2	0	3	0	2	2	4	0	1	2	0	0	1	0	0	0	0	0	0	2	1	1	1	0	1	3	4	0	0	1	4	1	2
4	0.1.15.3.4	Myxococcales	1	1	0	0	0	0	0	0	0	0	0	0	1	0	0	0	0	0	0	0	0	0	0	0	0	0	0	0	0	0	0	0	0	0	0	0	0	0	0	0	0	0	0	0	0	0	0
5	0.1.15.3.4.1	Haliangiaceae	1	1	0	0	0	0	0	0	0	0	0	0	1	0	0	0	0	0	0	0	0	0	0	0	0	0	0	0	0	0	0	0	0	0	0	0	0	0	0	0	0	0	0	0	0	0	0
6	0.1.15.3.4.1.1	Haliangium	0	1	0	0	0	0	0	0	0	0	0	0	1	0	0	0	0	0	0	0	0	0	0	0	0	0	0	0	0	0	0	0	0	0	0	0	0	0	0	0	0	0	0	0	0	0	0
4	0.1.15.3.5	SAR324_clade(Marine_group_B)	1	1	0	0	0	0	0	0	0	0	0	0	0	1	0	0	0	0	0	0	0	0	0	0	0	0	0	0	0	0	0	0	0	0	0	0	0	0	0	0	0	0	0	0	0	0	0
5	0.1.15.3.5.1	SAR324_clade(Marine_group_B)_fa	1	1	0	0	0	0	0	0	0	0	0	0	0	1	0	0	0	0	0	0	0	0	0	0	0	0	0	0	0	0	0	0	0	0	0	0	0	0	0	0	0	0	0	0	0	0	0
6	0.1.15.3.5.1.1	SAR324_clade(Marine_group_B)_ge	0	1	0	0	0	0	0	0	0	0	0	0	0	1	0	0	0	0	0	0	0	0	0	0	0	0	0	0	0	0	0	0	0	0	0	0	0	0	0	0	0	0	0	0	0	0	0
3	0.1.15.4	Epsilonproteobacteria	1	2	0	0	0	0	0	1	0	0	0	0	0	0	0	0	0	0	0	0	0	0	0	0	0	0	0	0	0	0	0	0	0	0	0	0	0	0	0	0	0	0	0	0	1	0	0
4	0.1.15.4.1	Campylobacterales	1	2	0	0	0	0	0	1	0	0	0	0	0	0	0	0	0	0	0	0	0	0	0	0	0	0	0	0	0	0	0	0	0	0	0	0	0	0	0	0	0	0	0	0	1	0	0
5	0.1.15.4.1.1	Helicobacteraceae	1	2	0	0	0	0	0	1	0	0	0	0	0	0	0	0	0	0	0	0	0	0	0	0	0	0	0	0	0	0	0	0	0	0	0	0	0	0	0	0	0	0	0	0	1	0	0
6	0.1.15.4.1.1.1	Sulfuricurvum	0	2	0	0	0	0	0	1	0	0	0	0	0	0	0	0	0	0	0	0	0	0	0	0	0	0	0	0	0	0	0	0	0	0	0	0	0	0	0	0	0	0	0	0	1	0	0
3	0.1.15.5	Gammaproteobacteria	6	786	7	2	10	25	15	4	8	8	0	2	11	7	24	10	6	30	1	2	49	0	10	29	4	16	3	5	0	12	48	3	7	22	2	26	10	62	20	48	2	15	16	43	22	6	36
4	0.1.15.5.1	Chromatiales	1	1	0	0	0	0	0	0	0	0	0	0	0	0	0	0	0	0	0	0	0	0	0	0	0	0	0	0	0	0	0	0	0	0	0	0	1	0	0	0	0	0	0	0	0	0	0
5	0.1.15.5.1.1	Chromatiaceae	1	1	0	0	0	0	0	0	0	0	0	0	0	0	0	0	0	0	0	0	0	0	0	0	0	0	0	0	0	0	0	0	0	0	0	0	1	0	0	0	0	0	0	0	0	0	0
6	0.1.15.5.1.1.1	Rheinheimera	0	1	0	0	0	0	0	0	0	0	0	0	0	0	0	0	0	0	0	0	0	0	0	0	0	0	0	0	0	0	0	0	0	0	0	0	1	0	0	0	0	0	0	0	0	0	0
4	0.1.15.5.2	Enterobacteriales	1	752	6	2	8	23	13	3	7	5	0	2	11	6	24	10	6	30	1	2	48	0	10	29	3	16	2	4	0	12	48	3	7	22	0	26	8	58	18	48	2	14	16	43	20	6	36
5	0.1.15.5.2.1	Enterobacteriaceae	7	752	6	2	8	23	13	3	7	5	0	2	11	6	24	10	6	30	1	2	48	0	10	29	3	16	2	4	0	12	48	3	7	22	0	26	8	58	18	48	2	14	16	43	20	6	36
6	0.1.15.5.2.1.1	Enterobacter	0	6	0	0	0	0	0	0	0	0	0	0	0	0	0	0	0	0	0	0	0	0	0	0	0	0	0	0	0	0	6	0	0	0	0	0	0	0	0	0	0	0	0	0	0	0	0
6	0.1.15.5.2.1.2	Enterobacteriaceae_unclassified	0	113	4	0	1	5	5	1	0	0	0	0	1	0	0	0	0	23	1	1	1	0	1	1	0	0	1	0	0	0	32	0	1	4	0	5	6	4	1	2	1	1	0	3	0	0	3
6	0.1.15.5.2.1.3	Escherichia-Shigella	0	580	2	1	7	17	8	2	5	3	0	2	10	4	23	6	6	7	0	1	39	0	8	28	1	11	1	4	0	11	10	1	6	18	0	20	2	54	15	40	0	13	15	40	15	5	30
6	0.1.15.5.2.1.4	Lelliottia	0	1	0	0	0	0	0	0	0	0	0	0	0	0	0	0	0	0	0	0	0	0	0	0	1	0	0	0	0	0	0	0	0	0	0	0	0	0	0	0	0	0	0	0	0	0	0
6	0.1.15.5.2.1.5	Morganella	0	30	0	0	0	1	0	0	0	0	0	0	0	2	0	3	0	0	0	0	6	0	0	0	1	3	0	0	0	1	0	0	0	0	0	0	0	0	1	5	1	0	0	0	5	1	0
6	0.1.15.5.2.1.6	Proteus	0	21	0	1	0	0	0	0	2	2	0	0	0	0	1	1	0	0	0	0	2	0	1	0	0	2	0	0	0	0	0	2	0	0	0	0	0	0	1	1	0	0	1	0	0	0	3
6	0.1.15.5.2.1.7	Trabulsiella	0	1	0	0	0	0	0	0	0	0	0	0	0	0	0	0	0	0	0	0	0	0	0	0	0	0	0	0	0	0	0	0	0	0	0	1	0	0	0	0	0	0	0	0	0	0	0
4	0.1.15.5.3	Methylococcales	3	3	0	0	0	0	0	0	0	0	0	0	0	0	0	0	0	0	0	0	0	0	0	0	0	0	0	0	0	0	0	0	0	0	1	0	1	0	0	0	0	0	0	0	0	0	0
5	0.1.15.5.3.1	Crenotrichaceae	1	1	0	0	0	0	0	0	0	0	0	0	0	0	0	0	0	0	0	0	0	0	0	0	0	0	0	0	0	0	0	0	0	0	0	0	1	0	0	0	0	0	0	0	0	0	0
6	0.1.15.5.3.1.1	Crenothrix	0	1	0	0	0	0	0	0	0	0	0	0	0	0	0	0	0	0	0	0	0	0	0	0	0	0	0	0	0	0	0	0	0	0	0	0	1	0	0	0	0	0	0	0	0	0	0
5	0.1.15.5.3.2	Methylococcaceae	1	1	0	0	0	0	0	0	0	0	0	0	0	0	0	0	0	0	0	0	0	0	0	0	0	0	0	0	0	0	0	0	0	0	0	0	0	0	0	0	0	0	0	0	0	0	0
6	0.1.15.5.3.2.1	Methylomonas	0	1	0	0	0	0	0	0	0	0	0	0	0	0	0	0	0	0	0	0	0	0	0	0	0	0	0	0	0	0	0	0	0	0	0	0	0	0	0	0	0	0	0	0	0	0	0
5	0.1.15.5.3.3	Methylococcales_unclassified	1	1	0	0	0	0	0	0	0	0	0	0	0	0	0	0	0	0	0	0	0	0	0	0	0	0	0	0	0	0	0	0	0	0	1	0	0	0	0	0	0	0	0	0	0	0	0
6	0.1.15.5.3.3.1	Methylococcales_unclassified	0	1	0	0	0	0	0	0	0	0	0	0	0	0	0	0	0	0	0	0	0	0	0	0	0	0	0	0	0	0	0	0	0	0	1	0	0	0	0	0	0	0	0	0	0	0	0
4	0.1.15.5.4	Pasteurellales	1	7	0	0	0	0	1	0	0	0	0	0	0	0	0	0	0	0	0	0	1	0	0	0	1	0	0	0	0	0	0	0	0	0	0	0	0	1	1	0	0	0	0	0	2	0	0
5	0.1.15.5.4.1	Pasteurellaceae	1	7	0	0	0	0	1	0	0	0	0	0	0	0	0	0	0	0	0	0	1	0	0	0	1	0	0	0	0	0	0	0	0	0	0	0	0	1	1	0	0	0	0	0	2	0	0
6	0.1.15.5.4.1.1	Pasteurellaceae_unclassified	0	7	0	0	0	0	1	0	0	0	0	0	0	0	0	0	0	0	0	0	1	0	0	0	1	0	0	0	0	0	0	0	0	0	0	0	0	1	1	0	0	0	0	0	2	0	0
4	0.1.15.5.5	Pseudomonadales	2	21	1	0	2	1	1	1	1	3	0	0	0	0	0	0	0	0	0	0	0	0	0	0	0	0	1	1	0	0	0	0	0	0	1	0	0	3	1	0	0	1	0	0	0	0	0
5	0.1.15.5.5.1	Moraxellaceae	1	14	1	0	2	0	1	1	0	2	0	0	0	0	0	0	0	0	0	0	0	0	0	0	0	0	1	1	0	0	0	0	0	0	1	0	0	3	0	0	0	1	0	0	0	0	0
6	0.1.15.5.5.1.1	Acinetobacter	0	14	1	0	2	0	1	1	0	2	0	0	0	0	0	0	0	0	0	0	0	0	0	0	0	0	1	1	0	0	0	0	0	0	1	0	0	3	0	0	0	1	0	0	0	0	0
5	0.1.15.5.5.2	Pseudomonadaceae	1	7	0	0	0	1	0	0	1	1	0	0	0	0	0	0	0	0	0	0	0	0	0	0	0	0	0	0	0	0	0	0	0	0	0	0	0	0	1	0	0	0	0	0	0	0	0
6	0.1.15.5.5.2.1	Pseudomonas	0	7	0	0	0	1	0	0	1	1	0	0	0	0	0	0	0	0	0	0	0	0	0	0	0	0	0	0	0	0	0	0	0	0	0	0	0	0	1	0	0	0	0	0	0	0	0
4	0.1.15.5.6	Xanthomonadales	2	2	0	0	0	1	0	0	0	0	0	0	0	1	0	0	0	0	0	0	0	0	0	0	0	0	0	0	0	0	0	0	0	0	0	0	0	0	0	0	0	0	0	0	0	0	0
5	0.1.15.5.6.1	Xanthomonadaceae	1	1	0	0	0	1	0	0	0	0	0	0	0	0	0	0	0	0	0	0	0	0	0	0	0	0	0	0	0	0	0	0	0	0	0	0	0	0	0	0	0	0	0	0	0	0	0
6	0.1.15.5.6.1.1	Lysobacter	0	1	0	0	0	1	0	0	0	0	0	0	0	0	0	0	0	0	0	0	0	0	0	0	0	0	0	0	0	0	0	0	0	0	0	0	0	0	0	0	0	0	0	0	0	0	0
5	0.1.15.5.6.2	uncultured	1	1	0	0	0	0	0	0	0	0	0	0	0	1	0	0	0	0	0	0	0	0	0	0	0	0	0	0	0	0	0	0	0	0	0	0	0	0	0	0	0	0	0	0	0	0	0
6	0.1.15.5.6.2.1	uncultured_ge	0	1	0	0	0	0	0	0	0	0	0	0	0	1	0	0	0	0	0	0	0	0	0	0	0	0	0	0	0	0	0	0	0	0	0	0	0	0	0	0	0	0	0	0	0	0	0
3	0.1.15.6	Proteobacteria_unclassified	1	120	0	0	0	0	0	0	0	0	0	0	0	0	25	3	5	0	0	0	18	0	0	26	0	5	0	0	1	0	0	0	0	0	1	0	0	0	1	0	0	0	8	13	9	5	0
4	0.1.15.6.1	Proteobacteria_unclassified	1	120	0	0	0	0	0	0	0	0	0	0	0	0	25	3	5	0	0	0	18	0	0	26	0	5	0	0	1	0	0	0	0	0	1	0	0	0	1	0	0	0	8	13	9	5	0
5	0.1.15.6.1.1	Proteobacteria_unclassified	1	120	0	0	0	0	0	0	0	0	0	0	0	0	25	3	5	0	0	0	18	0	0	26	0	5	0	0	1	0	0	0	0	0	1	0	0	0	1	0	0	0	8	13	9	5	0
6	0.1.15.6.1.1.1	Proteobacteria_unclassified	0	120	0	0	0	0	0	0	0	0	0	0	0	0	25	3	5	0	0	0	18	0	0	26	0	5	0	0	1	0	0	0	0	0	1	0	0	0	1	0	0	0	8	13	9	5	0
2	0.1.16	Saccharibacteria	1	3244	3	2	0	0	53	0	3	9	0	0	540	1	0	144	450	1	0	0	0	69	21	0	30	112	17	53	0	0	0	0	1	0	0	6	0	16	18	381	490	16	364	45	0	1	79
3	0.1.16.1	Unknown_Class	1	3244	3	2	0	0	53	0	3	9	0	0	540	1	0	144	450	1	0	0	0	69	21	0	30	112	17	53	0	0	0	0	1	0	0	6	0	16	18	381	490	16	364	45	0	1	79
4	0.1.16.1.1	Unknown_Order	1	3244	3	2	0	0	53	0	3	9	0	0	540	1	0	144	450	1	0	0	0	69	21	0	30	112	17	53	0	0	0	0	1	0	0	6	0	16	18	381	490	16	364	45	0	1	79
5	0.1.16.1.1.1	Unknown_Family	1	3244	3	2	0	0	53	0	3	9	0	0	540	1	0	144	450	1	0	0	0	69	21	0	30	112	17	53	0	0	0	0	1	0	0	6	0	16	18	381	490	16	364	45	0	1	79
6	0.1.16.1.1.1.1	Candidatus_Saccharimonas	0	3244	3	2	0	0	53	0	3	9	0	0	540	1	0	144	450	1	0	0	0	69	21	0	30	112	17	53	0	0	0	0	1	0	0	6	0	16	18	381	490	16	364	45	0	1	79
2	0.1.17	Tenericutes	1	18	0	0	0	0	0	0	0	0	0	1	0	1	0	0	0	0	0	0	0	0	0	0	0	4	0	0	0	0	0	0	0	0	0	0	0	0	3	1	0	1	2	0	0	0	0
3	0.1.17.1	Mollicutes	2	18	0	0	0	0	0	0	0	0	0	1	0	1	0	0	0	0	0	0	0	0	0	0	0	4	0	0	0	0	0	0	0	0	0	0	0	0	3	1	0	1	2	0	0	0	0
4	0.1.17.1.1	Mollicutes_RF9	1	17	0	0	0	0	0	0	0	0	0	0	0	1	0	0	0	0	0	0	0	0	0	0	0	4	0	0	0	0	0	0	0	0	0	0	0	0	3	1	0	1	2	0	0	0	0
5	0.1.17.1.1.1	Mollicutes_RF9_fa	1	17	0	0	0	0	0	0	0	0	0	0	0	1	0	0	0	0	0	0	0	0	0	0	0	4	0	0	0	0	0	0	0	0	0	0	0	0	3	1	0	1	2	0	0	0	0
6	0.1.17.1.1.1.1	Mollicutes_RF9_ge	0	17	0	0	0	0	0	0	0	0	0	0	0	1	0	0	0	0	0	0	0	0	0	0	0	4	0	0	0	0	0	0	0	0	0	0	0	0	3	1	0	1	2	0	0	0	0
4	0.1.17.1.2	NB1-n	1	1	0	0	0	0	0	0	0	0	0	1	0	0	0	0	0	0	0	0	0	0	0	0	0	0	0	0	0	0	0	0	0	0	0	0	0	0	0	0	0	0	0	0	0	0	0
5	0.1.17.1.2.1	NB1-n_fa	1	1	0	0	0	0	0	0	0	0	0	1	0	0	0	0	0	0	0	0	0	0	0	0	0	0	0	0	0	0	0	0	0	0	0	0	0	0	0	0	0	0	0	0	0	0	0
6	0.1.17.1.2.1.1	NB1-n_ge	0	1	0	0	0	0	0	0	0	0	0	1	0	0	0	0	0	0	0	0	0	0	0	0	0	0	0	0	0	0	0	0	0	0	0	0	0	0	0	0	0	0	0	0	0	0	0
2	0.1.18	Verrucomicrobia	3	50622	30	1493	2042	901	771	1436	631	3	1064	386	150	12	1001	24	672	2285	1041	892	754	742	846	1393	868	153	2213	725	1342	2268	1391	1433	966	1754	2337	918	1858	525	411	142	186	2738	139	1619	2411	1904	1507
3	0.1.18.1	OPB35_soil_group	1	1	0	0	0	0	0	0	0	0	0	0	0	0	0	0	0	0	0	0	0	0	0	0	0	0	0	0	0	0	0	0	0	0	0	0	0	0	0	0	0	0	0	0	0	0	0
4	0.1.18.1.1	OPB35_soil_group_or	1	1	0	0	0	0	0	0	0	0	0	0	0	0	0	0	0	0	0	0	0	0	0	0	0	0	0	0	0	0	0	0	0	0	0	0	0	0	0	0	0	0	0	0	0	0	0
5	0.1.18.1.1.1	OPB35_soil_group_fa	1	1	0	0	0	0	0	0	0	0	0	0	0	0	0	0	0	0	0	0	0	0	0	0	0	0	0	0	0	0	0	0	0	0	0	0	0	0	0	0	0	0	0	0	0	0	0
6	0.1.18.1.1.1.1	OPB35_soil_group_ge	0	1	0	0	0	0	0	0	0	0	0	0	0	0	0	0	0	0	0	0	0	0	0	0	0	0	0	0	0	0	0	0	0	0	0	0	0	0	0	0	0	0	0	0	0	0	0
3	0.1.18.2	Opitutae	1	1	0	0	0	0	0	0	0	0	0	1	0	0	0	0	0	0	0	0	0	0	0	0	0	0	0	0	0	0	0	0	0	0	0	0	0	0	0	0	0	0	0	0	0	0	0
4	0.1.18.2.1	Opitutales	1	1	0	0	0	0	0	0	0	0	0	1	0	0	0	0	0	0	0	0	0	0	0	0	0	0	0	0	0	0	0	0	0	0	0	0	0	0	0	0	0	0	0	0	0	0	0
5	0.1.18.2.1.1	Opitutaceae	1	1	0	0	0	0	0	0	0	0	0	1	0	0	0	0	0	0	0	0	0	0	0	0	0	0	0	0	0	0	0	0	0	0	0	0	0	0	0	0	0	0	0	0	0	0	0
6	0.1.18.2.1.1.1	Opitutus	0	1	0	0	0	0	0	0	0	0	0	1	0	0	0	0	0	0	0	0	0	0	0	0	0	0	0	0	0	0	0	0	0	0	0	0	0	0	0	0	0	0	0	0	0	0	0
3	0.1.18.3	Verrucomicrobiae	1	50620	30	1493	2042	901	771	1436	631	3	1064	385	150	12	1001	24	672	2285	1041	892	754	742	846	1393	868	153	2213	725	1342	2268	1391	1433	966	1754	2337	918	1858	525	411	142	186	2738	139	1619	2411	1904	1507
4	0.1.18.3.1	Verrucomicrobiales	1	50620	30	1493	2042	901	771	1436	631	3	1064	385	150	12	1001	24	672	2285	1041	892	754	742	846	1393	868	153	2213	725	1342	2268	1391	1433	966	1754	2337	918	1858	525	411	142	186	2738	139	1619	2411	1904	1507
5	0.1.18.3.1.1	Verrucomicrobiaceae	1	50620	30	1493	2042	901	771	1436	631	3	1064	385	150	12	1001	24	672	2285	1041	892	754	742	846	1393	868	153	2213	725	1342	2268	1391	1433	966	1754	2337	918	1858	525	411	142	186	2738	139	1619	2411	1904	1507
6	0.1.18.3.1.1.1	Akkermansia	0	50620	30	1493	2042	901	771	1436	631	3	1064	385	150	12	1001	24	672	2285	1041	892	754	742	846	1393	868	153	2213	725	1342	2268	1391	1433	966	1754	2337	918	1858	525	411	142	186	2738	139	1619	2411	1904	1507
[truncated: 3 more columns]

## Sheet: Rat Treatment Group Taxonomy
taxlevel	taxon	CM10	CM14	CM15	CM22	CM23	CM28	CM30	CM33	CM35	CM36	CM4	CM45	CM	CY11	CY2	CY20	CY21	CY26	CY27	CY3	CY31	CY39	CY41	CY46	CY5	CY	SM12	SM13	SM17	SM19	SM25	SM32	SM34	SM38	SM40	SM44	SM7	SM9	SM	SY1	SY16	SY18	SY24	SY29	SY37	SY42	SY43	SY47
2	Acidobacteria	0	0	0	0	0	0	0	0	0	0	0	0	0	0	0	0	0	0	0	0	0	0	0	0	0	0	0	0	0	0	0	0	0	0	0	1	0	0	1	0	0	0	0	0	0	0	0	0
2	Actinobacteria	1665	1424	289	2273	1235	2452	1615	2117	2735	2596	673	1746	20820	472	51	530	496	458	1291	276	382	1002	453	217	394	6022	69	210	78	517	146	201	414	466	610	133	739	38	3621	822	55	39	108	74	45	47	83	48
2	Bacteria_unclassified	1	1	4	9	0	4	1	4	11	12	1	4	52	6	2	0	3	2	3	2	4	2	4	2	2	32	1	1	0	1	6	13	3	1	5	4	6	5	46	5	2	3	1	10	0	8	3	3
2	Bacteroidetes	7804	4173	4809	1723	7749	3595	8210	4875	884	550	3861	4272	52505	5495	6727	6204	6324	6754	4256	6408	8138	4954	6760	8718	6935	77673	4078	5700	6554	3961	5902	6529	6796	5631	3759	1052	6575	7000	63537	6530	5582	7819	5212	4818	5737	4833	6299	6660
2	Chlorobi	0	0	0	0	0	0	1	0	0	0	0	0	1	0	0	0	0	0	0	0	0	0	0	0	0	0	0	0	0	0	0	0	0	0	0	0	0	0	0	0	0	0	0	0	0	0	0	0
2	Chloroflexi	0	0	0	0	0	0	0	0	0	0	1	0	1	0	0	1	0	0	0	0	0	0	0	0	0	1	0	0	0	0	0	0	0	0	0	0	0	0	0	0	0	0	0	0	0	0	0	0
2	Cyanobacteria	0	1	1	7	1	3	0	2	4	6	4	0	29	0	5	14	1	0	0	1	4	0	1	4	5	35	0	4	0	0	3	8	1	7	0	23	0	0	46	1	6	0	16	7	0	0	1	0
2	Firmicutes	7535	9332	9126	11861	6739	9303	5823	10018	12587	13476	11020	9875	116695	8982	9066	8229	7586	7625	9807	8674	7500	9938	7540	6952	8562	100461	9973	9582	7961	9518	9385	8948	8965	8680	9638	14542	7979	9180	114351	8314	9786	7638	8353	10079	8690	8548	7781	8097
2	Ignavibacteriae	0	0	0	0	0	0	0	0	0	0	0	0	0	0	0	0	0	0	1	0	0	0	0	0	0	1	0	0	0	0	0	0	0	0	0	1	0	0	1	0	0	0	0	0	0	0	0	0
2	Lentisphaerae	0	0	0	0	0	0	0	0	0	0	0	0	0	0	0	0	0	0	0	1	0	0	0	2	0	3	0	0	0	0	0	0	0	0	0	0	0	0	0	0	0	0	0	0	0	0	0	0
2	Nitrospirae	0	0	0	0	0	0	0	0	0	0	0	0	0	0	0	0	0	0	0	0	0	0	1	0	0	1	0	0	0	0	0	0	0	0	0	0	0	0	0	0	0	0	0	0	0	0	0	0
2	Omnitrophica	0	0	0	0	0	0	0	0	1	0	0	0	1	0	1	0	0	0	2	2	0	0	0	0	0	5	0	0	0	0	0	0	0	0	0	0	0	0	0	0	0	0	0	0	0	0	0	0
2	Parcubacteria	0	0	0	0	0	0	0	0	0	0	0	0	0	2	0	0	0	0	0	0	0	0	1	0	0	3	0	0	0	1	1	0	0	0	0	0	0	0	2	0	0	2	0	0	0	3	0	0
2	Planctomycetes	0	0	1	0	0	0	0	0	0	0	0	0	1	0	0	0	0	0	0	0	0	0	0	0	0	0	0	0	0	0	0	0	0	0	0	0	0	0	0	0	0	0	0	0	0	0	0	0
2	Proteobacteria	285	897	1051	549	775	530	1039	295	37	296	1073	1412	8239	1365	1303	1223	627	1443	1071	1205	484	560	1170	530	1156	12137	972	1048	1388	1057	489	191	177	784	974	643	166	559	8448	1219	1368	1146	878	1830	1187	1473	1251	929
2	Saccharibacteria	3	2	0	0	53	0	3	9	0	0	540	1	611	0	144	450	1	0	0	0	69	21	0	30	112	827	17	53	0	0	0	0	1	0	0	6	0	16	93	18	381	490	16	364	45	0	1	79
2	Tenericutes	0	0	0	0	0	0	0	0	0	1	0	1	2	0	0	0	0	0	0	0	0	0	0	0	4	4	0	0	0	0	0	0	0	0	0	0	0	0	0	3	1	0	1	2	0	0	0	0
2	Verrucomicrobia	30	1493	2042	901	771	1436	631	3	1064	386	150	12	8919	1001	24	672	2285	1041	892	754	742	846	1393	868	153	10671	2213	725	1342	2268	1391	1433	966	1754	2337	918	1858	525	17730	411	142	186	2738	139	1619	2411	1904	1507
3	Subgroup_6	0	0	0	0	0	0	0	0	0	0	0	0	0	0	0	0	0	0	0	0	0	0	0	0	0	0	0	0	0	0	0	0	0	0	0	1	0	0	1	0	0	0	0	0	0	0	0	0
3	Acidimicrobiia	0	0	0	0	0	0	0	0	0	0	0	0	0	0	0	0	0	0	0	0	0	0	0	0	0	0	0	0	0	0	0	0	0	0	0	0	0	0	0	0	0	0	0	0	0	0	0	0
3	Actinobacteria	12	12	9	96	11	33	95	802	62	89	34	26	1281	41	14	21	17	13	201	10	25	48	32	11	43	476	8	8	15	20	31	45	38	3	9	56	21	18	272	37	18	10	32	36	11	33	13	12
3	Actinobacteria_unclassified	0	1	0	0	0	0	0	0	0	0	0	0	1	0	0	0	0	0	0	0	1	0	0	0	0	1	0	0	0	0	0	0	0	1	0	0	0	0	1	0	0	0	1	0	0	0	0	0
3	Coriobacteriia	1653	1411	280	2177	1224	2419	1520	1315	2673	2507	639	1720	19538	431	37	508	479	445	1090	266	356	954	421	206	351	5544	61	202	63	497	115	156	376	462	601	77	718	20	3348	785	37	29	75	38	34	14	70	36
3	Thermoleophilia	0	0	0	0	0	0	0	0	0	0	0	0	0	0	0	1	0	0	0	0	0	0	0	0	0	1	0	0	0	0	0	0	0	0	0	0	0	0	0	0	0	0	0	0	0	0	0	0
3	Bacteria_unclassified	1	1	4	9	0	4	1	4	11	12	1	4	52	6	2	0	3	2	3	2	4	2	4	2	2	32	1	1	0	1	6	13	3	1	5	4	6	5	46	5	2	3	1	10	0	8	3	3
3	Bacteroidetes_unclassified	0	1	1	0	0	0	0	0	0	0	1	0	3	0	0	0	0	0	0	0	0	0	1	1	2	4	0	0	1	0	0	1	0	0	0	0	0	1	3	0	1	0	0	0	1	0	0	0
3	Bacteroidia	7803	4172	4808	1723	7741	3595	8210	4874	884	550	3860	4270	52490	5495	6718	6195	6323	6754	4256	6405	8137	4952	6759	8698	6931	77623	4077	5700	6549	3961	5901	6527	6796	5631	3759	1052	6572	6999	63524	6526	5580	7816	5210	4817	5735	4833	6296	6648
3	Cytophagia	0	0	0	0	1	0	0	0	0	0	0	0	1	0	0	0	0	0	0	0	1	0	0	0	0	1	0	0	0	0	0	0	0	0	0	0	2	0	2	0	0	0	0	0	0	0	0	0
3	Flavobacteriia	1	0	0	0	7	0	0	1	0	0	0	2	11	0	9	9	1	0	0	3	0	1	0	19	2	44	1	0	4	0	1	1	0	0	0	0	1	0	8	4	1	3	2	1	1	0	3	12
3	Sphingobacteriia	0	0	0	0	0	0	0	0	0	0	0	0	0	0	0	0	0	0	0	0	0	1	0	0	0	1	0	0	0	0	0	0	0	0	0	0	0	0	0	0	0	0	0	0	0	0	0	0
3	Chlorobia	0	0	0	0	0	0	1	0	0	0	0	0	1	0	0	0	0	0	0	0	0	0	0	0	0	0	0	0	0	0	0	0	0	0	0	0	0	0	0	0	0	0	0	0	0	0	0	0
3	Chloroflexi_unclassified	0	0	0	0	0	0	0	0	0	0	1	0	1	0	0	0	0	0	0	0	0	0	0	0	0	0	0	0	0	0	0	0	0	0	0	0	0	0	0	0	0	0	0	0	0	0	0	0
3	KD4-96	0	0	0	0	0	0	0	0	0	0	0	0	0	0	0	1	0	0	0	0	0	0	0	0	0	1	0	0	0	0	0	0	0	0	0	0	0	0	0	0	0	0	0	0	0	0	0	0
3	Cyanobacteria	0	0	0	0	1	0	0	0	0	0	0	0	1	0	0	0	0	0	0	0	0	0	0	0	0	0	0	1	0	0	0	0	0	0	0	0	0	0	1	0	0	0	0	1	0	0	0	0
3	Cyanobacteria_unclassified	0	0	0	0	0	0	0	0	0	0	0	0	0	0	0	0	0	0	0	0	0	0	0	0	0	0	0	0	0	0	0	0	0	0	0	0	0	0	0	0	0	0	0	0	0	0	0	0
3	Melainabacteria	0	1	1	7	0	3	0	2	4	6	4	0	28	0	5	14	1	0	0	1	4	0	1	4	5	35	0	3	0	0	3	8	1	7	0	23	0	0	45	1	6	0	16	6	0	0	1	0
3	Bacilli	847	1056	1949	3030	663	1745	542	3174	3949	4542	742	1650	23889	1369	401	464	672	1018	2029	647	1176	1562	1347	850	478	12013	1239	2945	1288	671	1646	2012	626	1340	2655	3425	1421	1563	20831	937	299	419	1375	853	1733	270	1057	1405
3	Clostridia	3942	4953	4515	4770	2802	5688	2875	4398	7556	7403	6769	5206	60877	4198	4758	3924	3819	3403	4525	4603	3638	5708	3069	3373	4545	49563	6037	4761	3183	4714	4136	3720	4925	3578	3921	7350	3870	3146	53341	3945	4349	3596	3572	4771	2991	4162	2878	3559
3	Erysipelotrichia	1021	1089	470	2035	1222	911	332	666	1030	1128	1284	1215	12403	1248	1315	1142	1001	819	1307	1005	543	1241	754	717	811	11903	746	704	922	1687	1022	1324	1247	1124	1339	1976	696	1811	14598	915	1936	1320	1444	1894	1333	1165	782	603
3	Firmicutes_unclassified	0	0	0	0	0	1	1	0	0	0	0	0	2	1	3	0	0	1	0	0	0	0	1	0	0	6	1	0	0	0	0	1	2	0	3	2	1	1	11	1	2	0	0	0	0	0	0	2
3	Negativicutes	1725	2234	2192	2026	2052	958	2073	1780	52	403	2225	1804	19524	2166	2589	2699	2094	2384	1946	2419	2143	1427	2369	2012	2728	26976	1950	1172	2568	2446	2581	1891	2165	2638	1720	1789	1991	2659	25570	2516	3200	2303	1962	2561	2633	2951	3064	2528
3	Ignavibacteria	0	0	0	0	0	0	0	0	0	0	0	0	0	0	0	0	0	0	1	0	0	0	0	0	0	1	0	0	0	0	0	0	0	0	0	1	0	0	1	0	0	0	0	0	0	0	0	0
3	Lentisphaeria	0	0	0	0	0	0	0	0	0	0	0	0	0	0	0	0	0	0	0	1	0	0	0	2	0	3	0	0	0	0	0	0	0	0	0	0	0	0	0	0	0	0	0	0	0	0	0	0
3	Nitrospira	0	0	0	0	0	0	0	0	0	0	0	0	0	0	0	0	0	0	0	0	0	0	1	0	0	1	0	0	0	0	0	0	0	0	0	0	0	0	0	0	0	0	0	0	0	0	0	0
3	Omnitrophica_cl	0	0	0	0	0	0	0	0	1	0	0	0	1	0	1	0	0	0	2	2	0	0	0	0	0	5	0	0	0	0	0	0	0	0	0	0	0	0	0	0	0	0	0	0	0	0	0	0
3	Candidatus_Falkowbacteria	0	0	0	0	0	0	0	0	0	0	0	0	0	1	0	0	0	0	0	0	0	0	0	0	0	1	0	0	0	0	1	0	0	0	0	0	0	0	1	0	0	0	0	0	0	1	0	0
3	Candidatus_Uhrbacteria	0	0	0	0	0	0	0	0	0	0	0	0	0	1	0	0	0	0	0	0	0	0	0	0	0	1	0	0	0	0	0	0	0	0	0	0	0	0	0	0	0	0	0	0	0	2	0	0
3	Parcubacteria_unclassified	0	0	0	0	0	0	0	0	0	0	0	0	0	0	0	0	0	0	0	0	0	0	1	0	0	1	0	0	0	1	0	0	0	0	0	0	0	0	1	0	0	2	0	0	0	0	0	0
3	Phycisphaerae	0	0	1	0	0	0	0	0	0	0	0	0	1	0	0	0	0	0	0	0	0	0	0	0	0	0	0	0	0	0	0	0	0	0	0	0	0	0	0	0	0	0	0	0	0	0	0	0
3	Alphaproteobacteria	9	7	2	20	11	7	21	1	4	1	1	4	88	12	28	18	0	20	8	11	12	2	3	1	8	123	2	9	8	1	7	1	0	3	18	1	15	3	68	10	18	2	5	12	5	10	1	4
3	Betaproteobacteria	182	89	67	41	186	82	313	107	6	1	87	281	1442	77	344	150	314	545	73	112	260	45	170	312	140	2542	135	18	397	302	173	128	125	85	42	20	81	279	1785	294	325	230	105	346	115	263	217	112
3	Deltaproteobacteria	87	799	972	463	563	436	697	179	27	292	974	1120	6609	1227	918	1044	283	877	988	1015	212	503	942	213	987	9209	832	1016	982	742	261	59	45	674	911	596	60	215	6393	894	977	912	753	1448	1011	1168	1022	777
3	Epsilonproteobacteria	0	0	0	0	0	1	0	0	0	0	0	0	1	0	0	0	0	0	0	0	0	0	0	0	0	0	0	0	0	0	0	0	0	0	0	0	0	0	0	0	0	0	0	0	0	1	0	0
3	Gammaproteobacteria	7	2	10	25	15	4	8	8	0	2	11	7	99	24	10	6	30	1	2	49	0	10	29	4	16	181	3	5	0	12	48	3	7	22	2	26	10	62	200	20	48	2	15	16	43	22	6	36
3	Proteobacteria_unclassified	0	0	0	0	0	0	0	0	0	0	0	0	0	25	3	5	0	0	0	18	0	0	26	0	5	82	0	0	1	0	0	0	0	0	1	0	0	0	2	1	0	0	0	8	13	9	5	0
3	Unknown_Class	3	2	0	0	53	0	3	9	0	0	540	1	611	0	144	450	1	0	0	0	69	21	0	30	112	827	17	53	0	0	0	0	1	0	0	6	0	16	93	18	381	490	16	364	45	0	1	79
3	Mollicutes	0	0	0	0	0	0	0	0	0	1	0	1	2	0	0	0	0	0	0	0	0	0	0	0	4	4	0	0	0	0	0	0	0	0	0	0	0	0	0	3	1	0	1	2	0	0	0	0
3	OPB35_soil_group	0	0	0	0	0	0	0	0	0	0	0	0	0	0	0	0	0	0	0	0	0	0	0	0	0	0	0	0	0	0	0	0	0	0	0	0	0	0	0	0	0	0	0	0	0	0	0	0
3	Opitutae	0	0	0	0	0	0	0	0	0	1	0	0	1	0	0	0	0	0	0	0	0	0	0	0	0	0	0	0	0	0	0	0	0	0	0	0	0	0	0	0	0	0	0	0	0	0	0	0
3	Verrucomicrobiae	30	1493	2042	901	771	1436	631	3	1064	385	150	12	8918	1001	24	672	2285	1041	892	754	742	846	1393	868	153	10671	2213	725	1342	2268	1391	1433	966	1754	2337	918	1858	525	17730	411	142	186	2738	139	1619	2411	1904	1507
4	Subgroup_6_or	0	0	0	0	0	0	0	0	0	0	0	0	0	0	0	0	0	0	0	0	0	0	0	0	0	0	0	0	0	0	0	0	0	0	0	1	0	0	1	0	0	0	0	0	0	0	0	0
4	Acidimicrobiales	0	0	0	0	0	0	0	0	0	0	0	0	0	0	0	0	0	0	0	0	0	0	0	0	0	0	0	0	0	0	0	0	0	0	0	0	0	0	0	0	0	0	0	0	0	0	0	0
4	Bifidobacteriales	6	6	3	89	3	28	88	780	45	60	22	10	1140	26	0	3	1	11	163	0	2	9	12	1	3	231	0	2	2	1	12	0	14	0	3	5	15	1	55	1	0	0	2	1	1	1	2	1
4	Corynebacteriales	2	0	0	0	1	4	2	16	8	22	0	3	58	0	0	0	0	0	11	0	0	16	0	0	1	28	0	0	1	0	0	27	2	1	0	0	0	0	31	1	1	0	0	0	0	0	0	0
4	Frankiales	0	0	0	0	0	0	0	0	0	0	0	0	0	0	0	0	0	0	0	0	0	0	0	0	0	0	0	1	0	0	0	0	0	0	0	0	0	0	1	0	0	0	0	0	0	0	0	0
4	Micrococcales	4	6	6	7	7	1	5	6	9	7	12	13	83	15	14	18	16	2	27	10	23	23	20	10	39	217	6	5	12	19	19	18	22	2	6	51	6	17	183	35	17	10	30	35	10	32	11	11
4	PeM15	0	0	0	0	0	0	0	0	0	0	0	0	0	0	0	0	0	0	0	0	0	0	0	0	0	0	1	0	0	0	0	0	0	0	0	0	0	0	1	0	0	0	0	0	0	0	0	0
4	Propionibacteriales	0	0	0	0	0	0	0	0	0	0	0	0	0	0	0	0	0	0	0	0	0	0	0	0	0	0	1	0	0	0	0	0	0	0	0	0	0	0	1	0	0	0	0	0	0	0	0	0
4	Actinobacteria_unclassified	0	1	0	0	0	0	0	0	0	0	0	0	1	0	0	0	0	0	0	0	1	0	0	0	0	1	0	0	0	0	0	0	0	1	0	0	0	0	1	0	0	0	1	0	0	0	0	0
4	Coriobacteriales	1653	1411	280	2177	1224	2419	1520	1315	2673	2507	639	1720	19538	431	37	508	479	445	1090	266	356	954	421	206	351	5544	61	202	63	497	115	156	376	462	601	77	718	20	3348	785	37	29	75	38	34	14	70	36
4	Solirubrobacterales	0	0	0	0	0	0	0	0	0	0	0	0	0	0	0	1	0	0	0	0	0	0	0	0	0	1	0	0	0	0	0	0	0	0	0	0	0	0	0	0	0	0	0	0	0	0	0	0
4	Bacteria_unclassified	1	1	4	9	0	4	1	4	11	12	1	4	52	6	2	0	3	2	3	2	4	2	4	2	2	32	1	1	0	1	6	13	3	1	5	4	6	5	46	5	2	3	1	10	0	8	3	3
4	Bacteroidetes_unclassified	0	1	1	0	0	0	0	0	0	0	1	0	3	0	0	0	0	0	0	0	0	0	1	1	2	4	0	0	1	0	0	1	0	0	0	0	0	1	3	0	1	0	0	0	1	0	0	0
4	Bacteroidales	7803	4172	4808	1723	7741	3595	8210	4873	884	550	3860	4270	52489	5495	6718	6195	6323	6754	4256	6405	8137	4952	6759	8698	6931	77623	4077	5700	6549	3961	5901	6527	6796	5631	3759	1052	6572	6999	63524	6526	5580	7816	5210	4817	5735	4833	6296	6648
4	Bacteroidia_unclassified	0	0	0	0	0	0	0	1	0	0	0	0	1	0	0	0	0	0	0	0	0	0	0	0	0	0	0	0	0	0	0	0	0	0	0	0	0	0	0	0	0	0	0	0	0	0	0	0
4	Cytophagales	0	0	0	0	1	0	0	0	0	0	0	0	1	0	0	0	0	0	0	0	1	0	0	0	0	1	0	0	0	0	0	0	0	0	0	0	2	0	2	0	0	0	0	0	0	0	0	0
4	Flavobacteriales	1	0	0	0	7	0	0	1	0	0	0	2	11	0	9	9	1	0	0	3	0	1	0	19	2	44	1	0	4	0	1	1	0	0	0	0	1	0	8	4	1	3	2	1	1	0	3	12
4	Sphingobacteriales	0	0	0	0	0	0	0	0	0	0	0	0	0	0	0	0	0	0	0	0	0	1	0	0	0	1	0	0	0	0	0	0	0	0	0	0	0	0	0	0	0	0	0	0	0	0	0	0
4	Chlorobiales	0	0	0	0	0	0	1	0	0	0	0	0	1	0	0	0	0	0	0	0	0	0	0	0	0	0	0	0	0	0	0	0	0	0	0	0	0	0	0	0	0	0	0	0	0	0	0	0
4	Chloroflexi_unclassified	0	0	0	0	0	0	0	0	0	0	1	0	1	0	0	0	0	0	0	0	0	0	0	0	0	0	0	0	0	0	0	0	0	0	0	0	0	0	0	0	0	0	0	0	0	0	0	0
4	KD4-96_or	0	0	0	0	0	0	0	0	0	0	0	0	0	0	0	1	0	0	0	0	0	0	0	0	0	1	0	0	0	0	0	0	0	0	0	0	0	0	0	0	0	0	0	0	0	0	0	0
4	SubsectionI	0	0	0	0	1	0	0	0	0	0	0	0	1	0	0	0	0	0	0	0	0	0	0	0	0	0	0	1	0	0	0	0	0	0	0	0	0	0	1	0	0	0	0	1	0	0	0	0
4	Cyanobacteria_unclassified	0	0	0	0	0	0	0	0	0	0	0	0	0	0	0	0	0	0	0	0	0	0	0	0	0	0	0	0	0	0	0	0	0	0	0	0	0	0	0	0	0	0	0	0	0	0	0	0
4	Gastranaerophilales	0	1	1	7	0	3	0	2	4	6	4	0	28	0	5	14	1	0	0	1	4	0	1	4	5	35	0	3	0	0	3	8	1	7	0	23	0	0	45	1	6	0	16	6	0	0	1	0
4	Bacillales	1	1	0	0	0	1	1	2	2	2	0	1	11	0	0	6	0	0	1	4	1	2	0	3	1	18	3	3	0	0	5	82	1	2	1	18	1	0	116	0	5	15	0	1	1	0	0	1
4	Bacilli_unclassified	0	24	3	7	46	0	0	1	0	0	0	0	81	13	37	16	0	2	0	73	0	2	20	9	13	185	0	7	53	3	4	7	2	3	0	7	0	29	115	6	12	149	9	0	6	3	5	55
4	Lactobacillales	846	1031	1946	3023	617	1744	541	3171	3947	4540	742	1649	23797	1356	364	442	672	1016	2028	570	1175	1558	1327	838	464	11810	1236	2935	1235	668	1637	1923	623	1335	2654	3400	1420	1534	20600	931	282	255	1366	852	1726	267	1052	1349
4	Clostridia_unclassified	0	0	0	0	0	0	0	1	0	0	0	0	1	0	1	0	0	0	0	0	0	0	0	0	0	1	0	0	0	0	0	0	0	0	1	0	0	0	1	1	2	0	0	0	0	0	0	0
4	Clostridiales	3942	4953	4515	4770	2802	5688	2875	4397	7556	7403	6769	5206	60876	4198	4757	3924	3819	3403	4525	4603	3638	5708	3069	3373	4545	49562	6037	4761	3183	4714	4136	3720	4925	3578	3920	7350	3870	3146	53340	3944	4347	3596	3572	4771	2991	4162	2878	3559
4	Erysipelotrichales	1021	1089	470	2035	1222	911	332	666	1030	1128	1284	1215	12403	1248	1315	1142	1001	819	1307	1005	543	1241	754	717	811	11903	746	704	922	1687	1022	1324	1247	1124	1339	1976	696	1811	14598	915	1936	1320	1444	1894	1333	1165	782	603
4	Firmicutes_unclassified	0	0	0	0	0	1	1	0	0	0	0	0	2	1	3	0	0	1	0	0	0	0	1	0	0	6	1	0	0	0	0	1	2	0	3	2	1	1	11	1	2	0	0	0	0	0	0	2
4	Selenomonadales	1725	2234	2192	2026	2052	958	2073	1780	52	403	2225	1804	19524	2166	2589	2699	2094	2384	1946	2419	2143	1427	2369	2012	2728	26976	1950	1172	2568	2446	2581	1891	2165	2638	1720	1789	1991	2659	25570	2516	3200	2303	1962	2561	2633	2951	3064	2528
4	Ignavibacteriales	0	0	0	0	0	0	0	0	0	0	0	0	0	0	0	0	0	0	1	0	0	0	0	0	0	1	0	0	0	0	0	0	0	0	0	1	0	0	1	0	0	0	0	0	0	0	0	0
4	Victivallales	0	0	0	0	0	0	0	0	0	0	0	0	0	0	0	0	0	0	0	1	0	0	0	2	0	3	0	0	0	0	0	0	0	0	0	0	0	0	0	0	0	0	0	0	0	0	0	0
4	Nitrospirales	0	0	0	0	0	0	0	0	0	0	0	0	0	0	0	0	0	0	0	0	0	0	1	0	0	1	0	0	0	0	0	0	0	0	0	0	0	0	0	0	0	0	0	0	0	0	0	0
4	Omnitrophica_or	0	0	0	0	0	0	0	0	1	0	0	0	1	0	1	0	0	0	2	2	0	0	0	0	0	5	0	0	0	0	0	0	0	0	0	0	0	0	0	0	0	0	0	0	0	0	0	0
4	Candidatus_Falkowbacteria_or	0	0	0	0	0	0	0	0	0	0	0	0	0	1	0	0	0	0	0	0	0	0	0	0	0	1	0	0	0	0	1	0	0	0	0	0	0	0	1	0	0	0	0	0	0	1	0	0
4	Candidatus_Uhrbacteria_or	0	0	0	0	0	0	0	0	0	0	0	0	0	1	0	0	0	0	0	0	0	0	0	0	0	1	0	0	0	0	0	0	0	0	0	0	0	0	0	0	0	0	0	0	0	2	0	0
4	Parcubacteria_unclassified	0	0	0	0	0	0	0	0	0	0	0	0	0	0	0	0	0	0	0	0	0	0	1	0	0	1	0	0	0	1	0	0	0	0	0	0	0	0	1	0	0	2	0	0	0	0	0	0
4	Pla1_lineage	0	0	1	0	0	0	0	0	0	0	0	0	1	0	0	0	0	0	0	0	0	0	0	0	0	0	0	0	0	0	0	0	0	0	0	0	0	0	0	0	0	0	0	0	0	0	0	0
4	Alphaproteobacteria_unclassified	0	0	0	0	0	0	0	0	2	0	0	0	2	3	0	0	0	0	0	0	0	0	0	0	0	3	0	0	0	0	0	0	0	0	0	0	0	0	0	0	15	1	0	1	0	0	0	0
4	Rhizobiales	0	0	0	0	0	0	1	0	0	0	0	0	1	0	0	0	0	0	0	0	0	0	0	0	0	0	0	0	0	0	0	0	0	1	0	0	0	0	1	0	0	0	0	0	0	0	0	0
4	Rhodobacterales	0	0	0	0	0	0	0	0	0	0	0	0	0	0	0	0	0	0	0	0	0	1	0	0	0	1	0	0	0	0	0	0	0	0	0	0	0	0	0	0	0	0	0	0	0	0	0	0
4	Rhodospirillales	9	7	2	20	11	7	20	1	2	1	1	4	85	9	28	18	0	20	8	11	12	1	3	1	8	119	2	9	8	1	7	1	0	2	18	1	15	3	67	10	3	1	5	11	5	10	1	4
4	Rickettsiales	0	0	0	0	0	0	0	0	0	0	0	0	0	0	0	0	0	0	0	0	0	0	0	0	0	0	0	0	0	0	0	0	0	0	0	0	0	0	0	0	0	0	0	0	0	0	0	0
4	Burkholderiales	182	89	67	41	186	82	313	106	4	1	87	281	1439	77	344	150	314	542	72	112	260	45	170	312	140	2538	135	18	397	302	173	128	125	85	42	20	81	278	1784	293	325	228	104	346	115	262	216	112
4	Nitrosomonadales	0	0	0	0	0	0	0	1	2	0	0	0	3	0	0	0	0	3	1	0	0	0	0	0	0	4	0	0	0	0	0	0	0	0	0	0	0	1	1	1	0	2	0	0	0	1	1	0
4	Rhodocyclales	0	0	0	0	0	0	0	0	0	0	0	0	0	0	0	0	0	0	0	0	0	0	0	0	0	0	0	0	0	0	0	0	0	0	0	0	0	0	0	0	0	0	1	0	0	0	0	0
4	Deltaproteobacteria_unclassified	0	0	0	0	0	0	0	0	0	0	0	0	0	0	0	0	0	0	0	0	0	0	0	0	0	0	0	0	0	1	0	0	0	0	0	0	0	0	1	0	0	0	0	0	0	0	0	0
4	Desulfobacterales	0	0	0	0	0	0	0	0	0	0	0	0	0	0	0	0	0	0	0	0	0	0	0	0	0	0	0	0	0	0	0	0	0	0	0	0	0	0	0	1	0	0	0	0	0	0	0	0
4	Desulfovibrionales	87	799	972	463	563	436	697	179	27	292	973	1119	6607	1227	918	1044	283	877	988	1015	212	503	942	213	987	9209	832	1016	982	741	261	59	45	674	911	596	60	215	6392	893	977	912	753	1448	1011	1168	1022	777
4	Myxococcales	0	0	0	0	0	0	0	0	0	0	1	0	1	0	0	0	0	0	0	0	0	0	0	0	0	0	0	0	0	0	0	0	0	0	0	0	0	0	0	0	0	0	0	0	0	0	0	0
4	SAR324_clade(Marine_group_B)	0	0	0	0	0	0	0	0	0	0	0	1	1	0	0	0	0	0	0	0	0	0	0	0	0	0	0	0	0	0	0	0	0	0	0	0	0	0	0	0	0	0	0	0	0	0	0	0
4	Campylobacterales	0	0	0	0	0	1	0	0	0	0	0	0	1	0	0	0	0	0	0	0	0	0	0	0	0	0	0	0	0	0	0	0	0	0	0	0	0	0	0	0	0	0	0	0	0	1	0	0
4	Chromatiales	0	0	0	0	0	0	0	0	0	0	0	0	0	0	0	0	0	0	0	0	0	0	0	0	0	0	0	0	0	0	0	0	0	0	0	0	1	0	1	0	0	0	0	0	0	0	0	0
4	Enterobacteriales	6	2	8	23	13	3	7	5	0	2	11	6	86	24	10	6	30	1	2	48	0	10	29	3	16	179	2	4	0	12	48	3	7	22	0	26	8	58	190	18	48	2	14	16	43	20	6	36
4	Methylococcales	0	0	0	0	0	0	0	0	0	0	0	0	0	0	0	0	0	0	0	0	0	0	0	0	0	0	0	0	0	0	0	0	0	0	1	0	1	0	2	0	0	0	0	0	0	0	0	0
4	Pasteurellales	0	0	0	0	1	0	0	0	0	0	0	0	1	0	0	0	0	0	0	1	0	0	0	1	0	2	0	0	0	0	0	0	0	0	0	0	0	1	1	1	0	0	0	0	0	2	0	0
4	Pseudomonadales	1	0	2	1	1	1	1	3	0	0	0	0	10	0	0	0	0	0	0	0	0	0	0	0	0	0	1	1	0	0	0	0	0	0	1	0	0	3	6	1	0	0	1	0	0	0	0	0
4	Xanthomonadales	0	0	0	1	0	0	0	0	0	0	0	1	2	0	0	0	0	0	0	0	0	0	0	0	0	0	0	0	0	0	0	0	0	0	0	0	0	0	0	0	0	0	0	0	0	0	0	0
4	Proteobacteria_unclassified	0	0	0	0	0	0	0	0	0	0	0	0	0	25	3	5	0	0	0	18	0	0	26	0	5	82	0	0	1	0	0	0	0	0	1	0	0	0	2	1	0	0	0	8	13	9	5	0
4	Unknown_Order	3	2	0	0	53	0	3	9	0	0	540	1	611	0	144	450	1	0	0	0	69	21	0	30	112	827	17	53	0	0	0	0	1	0	0	6	0	16	93	18	381	490	16	364	45	0	1	79
4	Mollicutes_RF9	0	0	0	0	0	0	0	0	0	0	0	1	1	0	0	0	0	0	0	0	0	0	0	0	4	4	0	0	0	0	0	0	0	0	0	0	0	0	0	3	1	0	1	2	0	0	0	0
4	NB1-n	0	0	0	0	0	0	0	0	0	1	0	0	1	0	0	0	0	0	0	0	0	0	0	0	0	0	0	0	0	0	0	0	0	0	0	0	0	0	0	0	0	0	0	0	0	0	0	0
4	OPB35_soil_group_or	0	0	0	0	0	0	0	0	0	0	0	0	0	0	0	0	0	0	0	0	0	0	0	0	0	0	0	0	0	0	0	0	0	0	0	0	0	0	0	0	0	0	0	0	0	0	0	0
4	Opitutales	0	0	0	0	0	0	0	0	0	1	0	0	1	0	0	0	0	0	0	0	0	0	0	0	0	0	0	0	0	0	0	0	0	0	0	0	0	0	0	0	0	0	0	0	0	0	0	0
4	Verrucomicrobiales	30	1493	2042	901	771	1436	631	3	1064	385	150	12	8918	1001	24	672	2285	1041	892	754	742	846	1393	868	153	10671	2213	725	1342	2268	1391	1433	966	1754	2337	918	1858	525	17730	411	142	186	2738	139	1619	2411	1904	1507
5	Subgroup_6_fa	0	0	0	0	0	0	0	0	0	0	0	0	0	0	0	0	0	0	0	0	0	0	0	0	0	0	0	0	0	0	0	0	0	0	0	1	0	0	1	0	0	0	0	0	0	0	0	0
5	Acidimicrobiaceae	0	0	0	0	0	0	0	0	0	0	0	0	0	0	0	0	0	0	0	0	0	0	0	0	0	0	0	0	0	0	0	0	0	0	0	0	0	0	0	0	0	0	0	0	0	0	0	0
5	Bifidobacteriaceae	6	6	3	89	3	28	88	780	45	60	22	10	1140	26	0	3	1	11	163	0	2	9	12	1	3	231	0	2	2	1	12	0	14	0	3	5	15	1	55	1	0	0	2	1	1	1	2	1
5	Corynebacteriaceae	2	0	0	0	1	4	2	16	8	22	0	3	58	0	0	0	0	0	11	0	0	16	0	0	1	28	0	0	1	0	0	27	2	1	0	0	0	0	31	1	1	0	0	0	0	0	0	0
5	Sporichthyaceae	0	0	0	0	0	0	0	0	0	0	0	0	0	0	0	0	0	0	0	0	0	0	0	0	0	0	0	1	0	0	0	0	0	0	0	0	0	0	1	0	0	0	0	0	0	0	0	0
5	Micrococcaceae	4	6	6	7	7	1	5	6	9	7	12	13	83	15	14	18	16	2	27	10	23	23	20	10	39	217	6	5	12	19	19	18	21	2	6	51	6	17	182	35	17	10	30	35	10	32	11	11
5	Micrococcales_unclassified	0	0	0	0	0	0	0	0	0	0	0	0	0	0	0	0	0	0	0	0	0	0	0	0	0	0	0	0	0	0	0	0	1	0	0	0	0	0	1	0	0	0	0	0	0	0	0	0
5	PeM15_fa	0	0	0	0	0	0	0	0	0	0	0	0	0	0	0	0	0	0	0	0	0	0	0	0	0	0	1	0	0	0	0	0	0	0	0	0	0	0	1	0	0	0	0	0	0	0	0	0
5	Nocardioidaceae	0	0	0	0	0	0	0	0	0	0	0	0	0	0	0	0	0	0	0	0	0	0	0	0	0	0	1	0	0	0	0	0	0	0	0	0	0	0	1	0	0	0	0	0	0	0	0	0
5	Actinobacteria_unclassified	0	1	0	0	0	0	0	0	0	0	0	0	1	0	0	0	0	0	0	0	1	0	0	0	0	1	0	0	0	0	0	0	0	1	0	0	0	0	1	0	0	0	1	0	0	0	0	0
5	Coriobacteriaceae	1653	1411	280	2177	1224	2419	1520	1315	2673	2507	639	1720	19538	431	37	508	479	445	1090	266	356	954	421	206	351	5544	61	202	63	497	115	156	376	462	601	77	718	20	3348	785	37	29	75	38	34	14	70	36
5	Elev-16S-1332	0	0	0	0	0	0	0	0	0	0	0	0	0	0	0	1	0	0	0	0	0	0	0	0	0	1	0	0	0	0	0	0	0	0	0	0	0	0	0	0	0	0	0	0	0	0	0	0
5	Bacteria_unclassified	1	1	4	9	0	4	1	4	11	12	1	4	52	6	2	0	3	2	3	2	4	2	4	2	2	32	1	1	0	1	6	13	3	1	5	4	6	5	46	5	2	3	1	10	0	8	3	3
5	Bacteroidetes_unclassified	0	1	1	0	0	0	0	0	0	0	1	0	3	0	0	0	0	0	0	0	0	0	1	1	2	4	0	0	1	0	0	1	0	0	0	0	0	1	3	0	1	0	0	0	1	0	0	0
5	Bacteroidaceae	4395	2146	2793	1316	5018	1899	6565	3163	260	245	2049	2988	32837	3782	2848	3096	4691	4938	2767	4126	5400	2364	5504	5870	3704	49090	2944	4127	4515	3008	4233	4467	5411	3909	2251	549	4776	5421	45611	3267	3887	5955	3359	4090	4264	3217	3798	3070
5	Bacteroidales_S24-7_group	574	669	364	11	831	81	33	826	262	7	587	440	4685	149	2051	658	100	21	37	328	476	53	67	485	211	4636	182	164	336	6	160	210	62	136	178	84	181	276	1975	616	445	152	61	19	170	303	120	1400
5	Bacteroidales_unclassified	2	0	1	0	2	1	2	0	0	0	0	2	10	1	3	4	2	1	0	5	3	0	2	0	5	26	1	1	2	0	0	2	2	0	1	0	3	4	16	1	3	4	2	0	0	2	1	1
5	Porphyromonadaceae	2260	995	1307	276	1073	1149	1341	696	349	285	951	585	11267	1286	1290	1773	1060	1194	1261	1716	1867	1789	912	2063	2565	18776	656	1154	1359	776	1294	1450	1133	1411	1097	332	1195	1049	12906	2222	934	1264	1453	527	1122	1037	1961	1507
5	Prevotellaceae	0	1	0	10	656	0	4	42	0	0	3	1	717	2	12	85	0	3	0	46	1	0	0	19	7	175	0	1	0	0	0	0	0	0	0	0	1	1	3	42	13	17	0	0	2	1	33	3
5	Rikenellaceae	572	361	343	110	161	465	265	146	13	13	270	254	2973	275	514	579	470	597	191	184	390	746	274	261	439	4920	294	253	337	171	214	398	188	175	232	87	416	248	3013	378	298	424	335	181	177	273	383	667
5	Bacteroidia_unclassified	0	0	0	0	0	0	0	1	0	0	0	0	1	0	0	0	0	0	0	0	0	0	0	0	0	0	0	0	0	0	0	0	0	0	0	0	0	0	0	0	0	0	0	0	0	0	0	0
5	Cyclobacteriaceae	0	0	0	0	0	0	0	0	0	0	0	0	0	0	0	0	0	0	0	0	0	0	0	0	0	0	0	0	0	0	0	0	0	0	0	0	1	0	1	0	0	0	0	0	0	0	0	0
5	Cytophagaceae	0	0	0	0	1	0	0	0	0	0	0	0	1	0	0	0	0	0	0	0	1	0	0	0	0	1	0	0	0	0	0	0	0	0	0	0	1	0	1	0	0	0	0	0	0	0	0	0
5	Cryomorphaceae	0	0	0	0	0	0	0	0	0	0	0	0	0	0	0	0	0	0	0	0	0	0	0	0	0	0	0	0	0	0	0	0	0	0	0	0	0	0	0	0	0	0	0	0	0	0	0	0
5	Flavobacteriaceae	0	0	0	0	7	0	0	1	0	0	0	2	10	0	9	9	1	0	0	3	0	1	0	19	2	44	1	0	4	0	1	1	0	0	0	0	1	0	8	4	1	3	2	1	1	0	3	12
5	Flavobacteriales_unclassified	1	0	0	0	0	0	0	0	0	0	0	0	1	0	0	0	0	0	0	0	0	0	0	0	0	0	0	0	0	0	0	0	0	0	0	0	0	0	0	0	0	0	0	0	0	0	0	0
5	Chitinophagaceae	0	0	0	0	0	0	0	0	0	0	0	0	0	0	0	0	0	0	0	0	0	1	0	0	0	1	0	0	0	0	0	0	0	0	0	0	0	0	0	0	0	0	0	0	0	0	0	0
5	OPB56	0	0	0	0	0	0	1	0	0	0	0	0	1	0	0	0	0	0	0	0	0	0	0	0	0	0	0	0	0	0	0	0	0	0	0	0	0	0	0	0	0	0	0	0	0	0	0	0
5	Chloroflexi_unclassified	0	0	0	0	0	0	0	0	0	0	1	0	1	0	0	0	0	0	0	0	0	0	0	0	0	0	0	0	0	0	0	0	0	0	0	0	0	0	0	0	0	0	0	0	0	0	0	0
5	KD4-96_fa	0	0	0	0	0	0	0	0	0	0	0	0	0	0	0	1	0	0	0	0	0	0	0	0	0	1	0	0	0	0	0	0	0	0	0	0	0	0	0	0	0	0	0	0	0	0	0	0
5	FamilyI	0	0	0	0	1	0	0	0	0	0	0	0	1	0	0	0	0	0	0	0	0	0	0	0	0	0	0	1	0	0	0	0	0	0	0	0	0	0	1	0	0	0	0	1	0	0	0	0
5	Cyanobacteria_unclassified	0	0	0	0	0	0	0	0	0	0	0	0	0	0	0	0	0	0	0	0	0	0	0	0	0	0	0	0	0	0	0	0	0	0	0	0	0	0	0	0	0	0	0	0	0	0	0	0
5	Gastranaerophilales_fa	0	1	1	7	0	3	0	2	4	6	4	0	28	0	5	14	1	0	0	1	4	0	1	4	5	35	0	3	0	0	3	8	1	7	0	23	0	0	45	1	6	0	16	6	0	0	1	0
5	Bacillaceae	0	0	0	0	0	0	0	0	0	0	0	0	0	0	0	1	0	0	0	1	0	0	0	2	0	4	0	0	0	0	0	0	0	0	0	0	0	0	0	0	1	4	0	0	0	0	0	0
5	Bacillales_unclassified	0	0	0	0	0	0	0	0	0	0	0	0	0	0	0	1	0	0	0	2	0	0	0	0	0	3	0	1	0	0	0	0	0	0	0	0	0	0	1	0	0	9	0	1	0	0	0	0
5	Staphylococcaceae	1	1	0	0	0	1	1	2	2	2	0	1	11	0	0	4	0	0	1	1	1	2	0	1	1	11	3	2	0	0	5	82	1	2	1	18	1	0	115	0	4	2	0	0	1	0	0	1
5	Bacilli_unclassified	0	24	3	7	46	0	0	1	0	0	0	0	81	13	37	16	0	2	0	73	0	2	20	9	13	185	0	7	53	3	4	7	2	3	0	7	0	29	115	6	12	149	9	0	6	3	5	55
5	Aerococcaceae	0	1	1	0	0	2	0	0	1	1	1	2	9	0	0	0	0	0	4	0	0	5	0	2	0	11	0	0	1	0	0	0	0	1	0	0	0	2	4	0	0	1	0	0	2	1	0	1
5	Carnobacteriaceae	0	0	0	1	0	0	0	0	0	1	0	0	2	0	0	0	0	0	0	0	0	0	0	0	1	1	0	0	0	0	1	0	0	0	0	0	0	0	1	0	0	0	0	0	0	0	0	1
5	Enterococcaceae	23	21	41	27	6	11	41	51	20	3	9	60	313	26	2	15	3	2	5	9	1	15	9	5	8	100	93	20	2	21	23	110	43	101	33	625	9	35	1115	7	7	2	12	10	161	10	19	7
5	Lactobacillaceae	813	998	1892	2977	607	1721	482	3099	3885	4521	729	1580	23304	1033	273	343	476	927	1463	427	1026	1045	1236	753	294	9296	1133	2895	1225	642	1603	1797	570	1223	2602	2742	1404	1492	19328	451	173	134	976	428	1374	153	843	1289
5	Lactobacillales_unclassified	1	1	9	6	0	5	0	5	5	7	1	3	43	1	0	0	2	3	4	0	0	3	4	2	1	20	4	13	1	1	5	3	0	4	9	15	0	3	58	1	0	0	5	2	0	2	3	4
5	PeH08	0	0	0	3	0	1	0	0	3	1	0	0	8	0	0	0	0	0	0	0	2	0	0	0	1	3	1	0	0	0	0	1	0	1	1	0	0	0	4	1	0	0	0	0	0	0	0	0
5	Streptococcaceae	9	10	3	9	4	4	18	16	33	6	2	4	118	296	89	84	191	84	552	134	146	490	78	76	159	2379	5	7	6	4	5	12	10	5	9	18	7	2	90	471	102	118	373	412	189	101	187	47
5	Clostridia_unclassified	0	0	0	0	0	0	0	1	0	0	0	0	1	0	1	0	0	0	0	0	0	0	0	0	0	1	0	0	0	0	0	0	0	0	1	0	0	0	1	1	2	0	0	0	0	0	0	0
5	Christensenellaceae	53	90	16	25	40	23	4	33	63	36	87	107	577	90	159	27	52	32	41	17	41	29	14	57	41	600	135	32	16	9	11	36	29	18	45	80	37	44	492	106	86	21	19	27	13	7	51	170
5	Clostridiaceae_1	0	1	32	4	0	0	0	20	44	113	1	3	218	1	1	0	0	0	0	0	0	2	45	3	6	58	67	8	0	0	16	203	28	0	2	319	0	36	679	30	0	0	0	2	117	15	15	73
5	Clostridiales_unclassified	1	2	1	1	4	1	0	1	0	1	1	7	20	4	12	4	2	0	1	2	0	2	1	0	4	32	1	0	2	0	1	0	2	0	0	4	4	1	15	2	9	3	7	2	5	2	1	0
5	Clostridiales_vadinBB60_group	0	1	0	1	0	0	1	1	0	0	3	1	8	2	0	4	0	1	0	0	0	0	2	2	1	12	0	1	2	0	0	0	0	2	0	1	0	0	6	0	0	0	0	0	0	1	0	0
5	Defluviitaleaceae	0	0	0	0	0	0	0	0	0	0	0	0	0	0	0	0	1	0	0	0	0	0	0	0	1	2	0	0	0	0	0	0	0	0	0	0	0	0	0	0	0	0	0	0	0	1	0	0
5	Family_XIII	8	33	12	13	7	33	0	41	22	33	83	65	350	12	65	41	6	19	11	27	10	41	4	29	49	314	81	20	17	17	9	32	15	37	47	78	4	47	404	42	96	44	18	86	36	52	62	48
5	Lachnospiraceae	2031	2907	3339	2543	1500	3985	2205	3033	5896	5465	4186	2710	39800	3114	2766	2528	3028	1970	3004	2960	2603	3823	1845	1628	3159	32428	3327	3116	1887	2625	2843	2494	3520	2690	2214	4352	3052	1704	33824	2578	2854	1976	2369	3066	1781	2290	1542	1869
5	Peptococcaceae	15	81	39	22	40	6	18	66	59	27	69	100	542	15	91	54	8	18	22	30	35	19	19	38	41	390	63	12	16	2	28	39	75	11	32	144	35	94	551	51	107	18	18	52	20	94	20	66
5	Peptostreptococcaceae	34	36	144	647	149	43	89	216	154	142	75	140	1869	65	182	52	63	109	140	13	8	73	211	31	152	1099	375	216	127	125	301	259	282	34	36	724	39	315	2833	141	110	35	150	551	536	98	271	191
5	Ruminococcaceae	1800	1802	932	1514	1062	1597	558	986	1318	1586	2264	2073	17492	895	1481	1214	659	1254	1306	1554	941	1719	928	1585	1091	14627	1988	1356	1116	1936	927	657	974	786	1544	1648	699	905	14536	994	1085	1499	991	985	483	1602	916	1142
5	Erysipelotrichaceae	1021	1089	470	2035	1222	911	332	666	1030	1128	1284	1215	12403	1248	1315	1142	1001	819	1307	1005	543	1241	754	717	811	11903	746	704	922	1687	1022	1324	1247	1124	1339	1976	696	1811	14598	915	1936	1320	1444	1894	1333	1165	782	603
5	Firmicutes_unclassified	0	0	0	0	0	1	1	0	0	0	0	0	2	1	3	0	0	1	0	0	0	0	1	0	0	6	1	0	0	0	0	1	2	0	3	2	1	1	11	1	2	0	0	0	0	0	0	2
5	Acidaminococcaceae	1725	2234	2192	2026	2052	958	2073	1780	51	403	2225	1804	19523	2166	2589	2699	2094	2384	1946	2419	2143	1427	2368	2011	2728	26974	1950	1171	2568	2446	2581	1891	2165	2638	1720	1789	1991	2658	25568	2516	3200	2303	1962	2561	2633	2951	3064	2528
5	Veillonellaceae	0	0	0	0	0	0	0	0	1	0	0	0	1	0	0	0	0	0	0	0	0	0	1	1	0	2	0	1	0	0	0	0	0	0	0	0	0	1	2	0	0	0	0	0	0	0	0	0
5	Ignavibacteriaceae	0	0	0	0	0	0	0	0	0	0	0	0	0	0	0	0	0	0	0	0	0	0	0	0	0	0	0	0	0	0	0	0	0	0	0	1	0	0	1	0	0	0	0	0	0	0	0	0
5	Ignavibacteriales_unclassified	0	0	0	0	0	0	0	0	0	0	0	0	0	0	0	0	0	0	1	0	0	0	0	0	0	1	0	0	0	0	0	0	0	0	0	0	0	0	0	0	0	0	0	0	0	0	0	0
5	Victivallaceae	0	0	0	0	0	0	0	0	0	0	0	0	0	0	0	0	0	0	0	1	0	0	0	2	0	3	0	0	0	0	0	0	0	0	0	0	0	0	0	0	0	0	0	0	0	0	0	0
5	Nitrospiraceae	0	0	0	0	0	0	0	0	0	0	0	0	0	0	0	0	0	0	0	0	0	0	1	0	0	1	0	0	0	0	0	0	0	0	0	0	0	0	0	0	0	0	0	0	0	0	0	0
5	Omnitrophica_fa	0	0	0	0	0	0	0	0	1	0	0	0	1	0	1	0	0	0	2	2	0	0	0	0	0	5	0	0	0	0	0	0	0	0	0	0	0	0	0	0	0	0	0	0	0	0	0	0
5	Candidatus_Falkowbacteria_fa	0	0	0	0	0	0	0	0	0	0	0	0	0	1	0	0	0	0	0	0	0	0	0	0	0	1	0	0	0	0	1	0	0	0	0	0	0	0	1	0	0	0	0	0	0	1	0	0
5	Candidatus_Uhrbacteria_fa	0	0	0	0	0	0	0	0	0	0	0	0	0	1	0	0	0	0	0	0	0	0	0	0	0	1	0	0	0	0	0	0	0	0	0	0	0	0	0	0	0	0	0	0	0	2	0	0
5	Parcubacteria_unclassified	0	0	0	0	0	0	0	0	0	0	0	0	0	0	0	0	0	0	0	0	0	0	1	0	0	1	0	0	0	1	0	0	0	0	0	0	0	0	1	0	0	2	0	0	0	0	0	0
5	Pla1_lineage_fa	0	0	1	0	0	0	0	0	0	0	0	0	1	0	0	0	0	0	0	0	0	0	0	0	0	0	0	0	0	0	0	0	0	0	0	0	0	0	0	0	0	0	0	0	0	0	0	0
5	Alphaproteobacteria_unclassified	0	0	0	0	0	0	0	0	2	0	0	0	2	3	0	0	0	0	0	0	0	0	0	0	0	3	0	0	0	0	0	0	0	0	0	0	0	0	0	0	15	1	0	1	0	0	0	0
5	MNG7	0	0	0	0	0	0	1	0	0	0	0	0	1	0	0	0	0	0	0	0	0	0	0	0	0	0	0	0	0	0	0	0	0	0	0	0	0	0	0	0	0	0	0	0	0	0	0	0
5	Xanthobacteraceae	0	0	0	0	0	0	0	0	0	0	0	0	0	0	0	0	0	0	0	0	0	0	0	0	0	0	0	0	0	0	0	0	0	1	0	0	0	0	1	0	0	0	0	0	0	0	0	0
5	Rhodobacteraceae	0	0	0	0	0	0	0	0	0	0	0	0	0	0	0	0	0	0	0	0	0	1	0	0	0	1	0	0	0	0	0	0	0	0	0	0	0	0	0	0	0	0	0	0	0	0	0	0
5	Rhodospirillaceae	9	7	2	20	11	7	20	1	2	1	1	4	85	9	28	18	0	20	8	11	12	1	3	1	8	119	2	9	8	1	7	1	0	2	18	1	15	3	67	10	3	1	5	11	5	10	1	4
5	Holosporaceae	0	0	0	0	0	0	0	0	0	0	0	0	0	0	0	0	0	0	0	0	0	0	0	0	0	0	0	0	0	0	0	0	0	0	0	0	0	0	0	0	0	0	0	0	0	0	0	0
5	Alcaligenaceae	182	89	67	39	186	82	312	106	4	1	87	281	1436	77	344	149	314	542	72	112	260	45	170	312	140	2537	135	18	397	302	173	128	125	85	42	20	81	278	1784	293	325	228	104	346	114	262	216	112
5	Comamonadaceae	0	0	0	2	0	0	1	0	0	0	0	0	3	0	0	1	0	0	0	0	0	0	0	0	0	1	0	0	0	0	0	0	0	0	0	0	0	0	0	0	0	0	0	0	0	0	0	0
5	Oxalobacteraceae	0	0	0	0	0	0	0	0	0	0	0	0	0	0	0	0	0	0	0	0	0	0	0	0	0	0	0	0	0	0	0	0	0	0	0	0	0	0	0	0	0	0	0	0	1	0	0	0
5	Gallionellaceae	0	0	0	0	0	0	0	1	2	0	0	0	3	0	0	0	0	3	1	0	0	0	0	0	0	4	0	0	0	0	0	0	0	0	0	0	0	1	1	1	0	2	0	0	0	1	1	0
5	Rhodocyclaceae	0	0	0	0	0	0	0	0	0	0	0	0	0	0	0	0	0	0	0	0	0	0	0	0	0	0	0	0	0	0	0	0	0	0	0	0	0	0	0	0	0	0	1	0	0	0	0	0
5	Deltaproteobacteria_unclassified	0	0	0	0	0	0	0	0	0	0	0	0	0	0	0	0	0	0	0	0	0	0	0	0	0	0	0	0	0	1	0	0	0	0	0	0	0	0	1	0	0	0	0	0	0	0	0	0
5	Desulfobulbaceae	0	0	0	0	0	0	0	0	0	0	0	0	0	0	0	0	0	0	0	0	0	0	0	0	0	0	0	0	0	0	0	0	0	0	0	0	0	0	0	1	0	0	0	0	0	0	0	0
5	Desulfovibrionaceae	87	799	972	463	563	436	697	179	27	292	973	1119	6607	1227	918	1044	283	877	988	1015	212	503	942	213	987	9209	832	1016	982	741	261	59	45	674	911	596	60	215	6392	893	977	912	753	1448	1011	1168	1022	777
5	Haliangiaceae	0	0	0	0	0	0	0	0	0	0	1	0	1	0	0	0	0	0	0	0	0	0	0	0	0	0	0	0	0	0	0	0	0	0	0	0	0	0	0	0	0	0	0	0	0	0	0	0
5	SAR324_clade(Marine_group_B)_fa	0	0	0	0	0	0	0	0	0	0	0	1	1	0	0	0	0	0	0	0	0	0	0	0	0	0	0	0	0	0	0	0	0	0	0	0	0	0	0	0	0	0	0	0	0	0	0	0
5	Helicobacteraceae	0	0	0	0	0	1	0	0	0	0	0	0	1	0	0	0	0	0	0	0	0	0	0	0	0	0	0	0	0	0	0	0	0	0	0	0	0	0	0	0	0	0	0	0	0	1	0	0
5	Chromatiaceae	0	0	0	0	0	0	0	0	0	0	0	0	0	0	0	0	0	0	0	0	0	0	0	0	0	0	0	0	0	0	0	0	0	0	0	0	1	0	1	0	0	0	0	0	0	0	0	0
5	Enterobacteriaceae	6	2	8	23	13	3	7	5	0	2	11	6	86	24	10	6	30	1	2	48	0	10	29	3	16	179	2	4	0	12	48	3	7	22	0	26	8	58	190	18	48	2	14	16	43	20	6	36
5	Crenotrichaceae	0	0	0	0	0	0	0	0	0	0	0	0	0	0	0	0	0	0	0	0	0	0	0	0	0	0	0	0	0	0	0	0	0	0	0	0	1	0	1	0	0	0	0	0	0	0	0	0
5	Methylococcaceae	0	0	0	0	0	0	0	0	0	0	0	0	0	0	0	0	0	0	0	0	0	0	0	0	0	0	0	0	0	0	0	0	0	0	0	0	0	0	0	0	0	0	0	0	0	0	0	0
5	Methylococcales_unclassified	0	0	0	0	0	0	0	0	0	0	0	0	0	0	0	0	0	0	0	0	0	0	0	0	0	0	0	0	0	0	0	0	0	0	1	0	0	0	1	0	0	0	0	0	0	0	0	0
5	Pasteurellaceae	0	0	0	0	1	0	0	0	0	0	0	0	1	0	0	0	0	0	0	1	0	0	0	1	0	2	0	0	0	0	0	0	0	0	0	0	0	1	1	1	0	0	0	0	0	2	0	0
5	Moraxellaceae	1	0	2	0	1	1	0	2	0	0	0	0	7	0	0	0	0	0	0	0	0	0	0	0	0	0	1	1	0	0	0	0	0	0	1	0	0	3	6	0	0	0	1	0	0	0	0	0
5	Pseudomonadaceae	0	0	0	1	0	0	1	1	0	0	0	0	3	0	0	0	0	0	0	0	0	0	0	0	0	0	0	0	0	0	0	0	0	0	0	0	0	0	0	1	0	0	0	0	0	0	0	0
5	Xanthomonadaceae	0	0	0	1	0	0	0	0	0	0	0	0	1	0	0	0	0	0	0	0	0	0	0	0	0	0	0	0	0	0	0	0	0	0	0	0	0	0	0	0	0	0	0	0	0	0	0	0
5	uncultured	0	0	0	0	0	0	0	0	0	0	0	1	1	0	0	0	0	0	0	0	0	0	0	0	0	0	0	0	0	0	0	0	0	0	0	0	0	0	0	0	0	0	0	0	0	0	0	0
5	Proteobacteria_unclassified	0	0	0	0	0	0	0	0	0	0	0	0	0	25	3	5	0	0	0	18	0	0	26	0	5	82	0	0	1	0	0	0	0	0	1	0	0	0	2	1	0	0	0	8	13	9	5	0
5	Unknown_Family	3	2	0	0	53	0	3	9	0	0	540	1	611	0	144	450	1	0	0	0	69	21	0	30	112	827	17	53	0	0	0	0	1	0	0	6	0	16	93	18	381	490	16	364	45	0	1	79
5	Mollicutes_RF9_fa	0	0	0	0	0	0	0	0	0	0	0	1	1	0	0	0	0	0	0	0	0	0	0	0	4	4	0	0	0	0	0	0	0	0	0	0	0	0	0	3	1	0	1	2	0	0	0	0
5	NB1-n_fa	0	0	0	0	0	0	0	0	0	1	0	0	1	0	0	0	0	0	0	0	0	0	0	0	0	0	0	0	0	0	0	0	0	0	0	0	0	0	0	0	0	0	0	0	0	0	0	0
5	OPB35_soil_group_fa	0	0	0	0	0	0	0	0	0	0	0	0	0	0	0	0	0	0	0	0	0	0	0	0	0	0	0	0	0	0	0	0	0	0	0	0	0	0	0	0	0	0	0	0	0	0	0	0
5	Opitutaceae	0	0	0	0	0	0	0	0	0	1	0	0	1	0	0	0	0	0	0	0	0	0	0	0	0	0	0	0	0	0	0	0	0	0	0	0	0	0	0	0	0	0	0	0	0	0	0	0
5	Verrucomicrobiaceae	30	1493	2042	901	771	1436	631	3	1064	385	150	12	8918	1001	24	672	2285	1041	892	754	742	846	1393	868	153	10671	2213	725	1342	2268	1391	1433	966	1754	2337	918	1858	525	17730	411	142	186	2738	139	1619	2411	1904	1507
6	Subgroup_6_ge	0	0	0	0	0	0	0	0	0	0	0	0	0	0	0	0	0	0	0	0	0	0	0	0	0	0	0	0	0	0	0	0	0	0	0	1	0	0	1	0	0	0	0	0	0	0	0	0
6	Acidimicrobiaceae_unclassified	0	0	0	0	0	0	0	0	0	0	0	0	0	0	0	0	0	0	0	0	0	0	0	0	0	0	0	0	0	0	0	0	0	0	0	0	0	0	0	0	0	0	0	0	0	0	0	0
6	Bifidobacterium	6	6	3	89	3	28	88	780	45	60	22	10	1140	26	0	3	1	11	163	0	2	9	12	1	3	231	0	2	2	1	12	0	14	0	3	5	15	1	55	1	0	0	2	1	1	1	2	1
6	Corynebacterium	0	0	0	0	0	0	0	0	0	0	0	0	0	0	0	0	0	0	0	0	0	0	0	0	1	1	0	0	1	0	0	0	0	0	0	0	0	0	1	0	0	0	0	0	0	0	0	0
6	Corynebacterium_1	2	0	0	0	1	4	2	16	8	22	0	3	58	0	0	0	0	0	11	0	0	16	0	0	0	27	0	0	0	0	0	27	2	1	0	0	0	0	30	1	1	0	0	0	0	0	0	0
6	hgcI_clade	0	0	0	0	0	0	0	0	0	0	0	0	0	0	0	0	0	0	0	0	0	0	0	0	0	0	0	1	0	0	0	0	0	0	0	0	0	0	1	0	0	0	0	0	0	0	0	0
6	Rothia	4	6	6	7	7	1	5	6	9	7	12	13	83	15	14	18	16	2	27	10	23	23	20	10	39	217	6	5	12	19	19	18	21	2	6	51	6	17	182	35	17	10	30	35	10	32	11	11
6	Micrococcales_unclassified	0	0	0	0	0	0	0	0	0	0	0	0	0	0	0	0	0	0	0	0	0	0	0	0	0	0	0	0	0	0	0	0	1	0	0	0	0	0	1	0	0	0	0	0	0	0	0	0
6	PeM15_ge	0	0	0	0	0	0	0	0	0	0	0	0	0	0	0	0	0	0	0	0	0	0	0	0	0	0	1	0	0	0	0	0	0	0	0	0	0	0	1	0	0	0	0	0	0	0	0	0
6	Nocardioides	0	0	0	0	0	0	0	0	0	0	0	0	0	0	0	0	0	0	0	0	0	0	0	0	0	0	1	0	0	0	0	0	0	0	0	0	0	0	1	0	0	0	0	0	0	0	0	0
6	Actinobacteria_unclassified	0	1	0	0	0	0	0	0	0	0	0	0	1	0	0	0	0	0	0	0	1	0	0	0	0	1	0	0	0	0	0	0	0	1	0	0	0	0	1	0	0	0	1	0	0	0	0	0
6	Adlercreutzia	2	10	7	9	14	5	5	12	23	8	14	3	112	19	18	23	17	4	1	5	10	9	10	29	8	153	7	3	21	7	7	17	13	12	15	28	6	19	155	8	22	15	16	23	14	5	4	15
6	Collinsella	1645	1393	268	2155	1206	2410	1510	1299	2644	2482	617	1709	19338	405	5	475	452	438	1086	257	342	945	410	168	336	5319	41	188	29	471	96	128	356	439	578	20	704	0	3050	769	2	8	37	5	6	7	60	12
6	Coriobacteriaceae_UCG-002	0	0	0	0	0	0	0	0	0	0	0	0	0	0	0	0	0	0	0	0	0	0	0	0	0	0	0	0	0	0	2	0	0	0	0	0	1	0	3	0	0	0	0	0	0	0	0	1
6	Coriobacteriaceae_unclassified	1	3	3	1	3	1	3	2	3	5	6	4	35	4	6	6	3	1	0	4	2	0	1	4	2	33	7	6	10	8	4	5	3	8	4	13	1	0	69	4	8	3	10	5	7	0	5	5
6	Enterorhabdus	0	0	0	1	0	1	0	0	0	0	0	1	3	0	3	0	3	0	0	0	0	0	0	2	0	8	1	0	1	1	3	3	2	1	0	5	2	0	19	0	1	1	9	4	3	1	0	0
6	Parvibacter	1	2	1	0	0	1	1	2	0	2	1	1	12	1	1	1	2	0	1	0	1	0	0	2	1	10	3	1	0	7	1	1	0	1	2	6	0	1	23	0	3	1	2	1	1	1	0	2
6	Senegalimassilia	2	2	0	4	1	1	0	0	2	5	1	1	19	0	0	3	1	1	1	0	1	0	0	1	0	8	0	1	0	2	0	1	0	0	1	4	3	0	12	2	0	0	1	0	3	0	0	0
6	uncultured	2	1	1	7	0	0	1	0	1	5	0	1	19	2	4	0	1	1	1	0	0	0	0	0	4	13	2	3	2	1	2	1	2	1	1	1	1	0	17	2	1	1	0	0	0	0	1	1
6	Elev-16S-1332_ge	0	0	0	0	0	0	0	0	0	0	0	0	0	0	0	1	0	0	0	0	0	0	0	0	0	1	0	0	0	0	0	0	0	0	0	0	0	0	0	0	0	0	0	0	0	0	0	0
6	Bacteria_unclassified	1	1	4	9	0	4	1	4	11	12	1	4	52	6	2	0	3	2	3	2	4	2	4	2	2	32	1	1	0	1	6	13	3	1	5	4	6	5	46	5	2	3	1	10	0	8	3	3
6	Bacteroidetes_unclassified	0	1	1	0	0	0	0	0	0	0	1	0	3	0	0	0	0	0	0	0	0	0	1	1	2	4	0	0	1	0	0	1	0	0	0	0	0	1	3	0	1	0	0	0	1	0	0	0
6	Bacteroides	4395	2146	2793	1316	5018	1899	6565	3163	260	245	2049	2988	32837	3782	2848	3096	4691	4938	2767	4126	5400	2364	5504	5870	3704	49090	2944	4127	4515	3008	4233	4467	5411	3909	2251	549	4776	5421	45611	3267	3887	5955	3359	4090	4264	3217	3798	3070
6	Bacteroidales_S24-7_group_ge	574	669	364	11	831	81	33	826	262	7	587	440	4685	149	2051	658	100	21	37	328	476	53	67	485	211	4636	182	164	336	6	160	210	62	136	178	84	181	276	1975	616	445	152	61	19	170	303	120	1400
6	Bacteroidales_unclassified	2	0	1	0	2	1	2	0	0	0	0	2	10	1	3	4	2	1	0	5	3	0	2	0	5	26	1	1	2	0	0	2	2	0	1	0	3	4	16	1	3	4	2	0	0	2	1	1
6	Barnesiella	977	211	671	94	285	612	805	223	37	91	587	421	5014	604	458	743	409	633	526	224	795	589	335	1083	1289	7688	485	308	387	344	670	929	658	946	659	259	455	566	6666	1074	354	304	581	169	481	625	1021	629
6	Butyricimonas	701	446	367	120	378	320	96	128	271	177	137	58	3199	277	204	205	40	142	192	500	405	571	198	670	359	3763	81	641	451	124	119	227	77	253	195	19	287	82	2556	469	310	355	332	99	284	140	241	262
6	Coprobacter	0	0	0	0	0	0	0	0	0	0	0	0	0	0	0	0	0	0	0	0	0	0	0	0	0	0	0	0	0	0	0	0	0	0	0	1	0	0	1	0	0	0	0	0	0	0	0	0
6	Odoribacter	54	49	45	5	36	20	10	34	1	2	25	18	299	55	30	64	6	22	20	55	30	29	10	42	46	409	8	49	44	6	7	23	4	12	20	2	10	17	202	44	50	42	21	16	13	31	17	56
6	Parabacteroides	528	289	224	57	374	197	430	311	40	15	202	88	2755	350	598	759	605	396	523	936	637	600	369	268	868	6909	82	156	477	302	497	271	394	200	223	51	443	383	3479	634	220	563	518	243	344	241	681	560
6	Porphyromonadaceae_unclassified	0	0	0	0	0	0	0	0	0	0	0	0	0	0	0	2	0	1	0	1	0	0	0	0	3	7	0	0	0	0	1	0	0	0	0	0	0	1	2	1	0	0	1	0	0	0	1	0
6	Alloprevotella	0	0	0	0	24	0	0	41	0	0	0	0	65	1	5	85	0	0	0	43	0	0	0	19	6	159	0	0	0	0	0	0	0	0	0	0	0	1	1	39	13	16	0	0	2	0	33	3
6	Paraprevotella	0	0	0	0	0	0	0	0	0	0	0	0	0	0	0	0	0	1	0	0	0	0	0	0	0	1	0	0	0	0	0	0	0	0	0	0	0	0	0	0	0	0	0	0	0	0	0	0
6	Prevotella_2	0	0	0	0	1	0	0	0	0	0	0	0	1	0	0	0	0	0	0	0	0	0	0	0	0	0	0	0	0	0	0	0	0	0	0	0	1	0	1	0	0	0	0	0	0	0	0	0
6	Prevotella_7	0	0	0	0	0	0	0	0	0	0	0	0	0	0	2	0	0	0	0	0	0	0	0	0	0	2	0	0	0	0	0	0	0	0	0	0	0	0	0	0	0	0	0	0	0	0	0	0
6	Prevotella_9	0	0	0	10	631	0	4	1	0	0	1	1	648	1	0	0	0	2	0	3	0	0	0	0	1	7	0	1	0	0	0	0	0	0	0	0	0	0	1	2	0	1	0	0	0	0	0	0
6	Prevotellaceae_UCG-001	0	1	0	0	0	0	0	0	0	0	2	0	3	0	5	0	0	0	0	0	1	0	0	0	0	6	0	0	0	0	0	0	0	0	0	0	0	0	0	1	0	0	0	0	0	0	0	0
6	Prevotellaceae_unclassified	0	0	0	0	0	0	0	0	0	0	0	0	0	0	0	0	0	0	0	0	0	0	0	0	0	0	0	0	0	0	0	0	0	0	0	0	0	0	0	0	0	0	0	0	0	1	0	0
6	Alistipes	528	352	210	109	129	465	265	135	13	13	244	241	2704	154	303	335	470	597	191	158	390	746	222	228	342	4136	287	235	102	170	214	398	135	175	215	86	416	208	2641	248	156	138	318	180	164	141	136	304
6	Rikenellaceae_RC9_gut_group	43	9	133	1	32	0	0	11	0	0	26	13	268	121	211	238	0	0	0	25	0	0	52	33	96	776	7	18	235	1	0	0	53	0	17	1	0	40	372	130	142	286	0	0	0	132	247	343
6	Rikenellaceae_unclassified	1	0	0	0	0	0	0	0	0	0	0	0	1	0	0	6	0	0	0	1	0	0	0	0	1	8	0	0	0	0	0	0	0	0	0	0	0	0	0	0	0	0	17	1	13	0	0	20
6	Bacteroidia_unclassified	0	0	0	0	0	0	0	1	0	0	0	0	1	0	0	0	0	0	0	0	0	0	0	0	0	0	0	0	0	0	0	0	0	0	0	0	0	0	0	0	0	0	0	0	0	0	0	0
6	Cyclobacteriaceae_unclassified	0	0	0	0	0	0	0	0	0	0	0	0	0	0	0	0	0	0	0	0	0	0	0	0	0	0	0	0	0	0	0	0	0	0	0	0	1	0	1	0	0	0	0	0	0	0	0	0
6	Emticicia	0	0	0	0	1	0	0	0	0	0	0	0	1	0	0	0	0	0	0	0	0	0	0	0	0	0	0	0	0	0	0	0	0	0	0	0	0	0	0	0	0	0	0	0	0	0	0	0
6	Leadbetterella	0	0	0	0	0	0	0	0	0	0	0	0	0	0	0	0	0	0	0	0	0	0	0	0	0	0	0	0	0	0	0	0	0	0	0	0	1	0	1	0	0	0	0	0	0	0	0	0
6	Runella	0	0	0	0	0	0	0	0	0	0	0	0	0	0	0	0	0	0	0	0	1	0	0	0	0	1	0	0	0	0	0	0	0	0	0	0	0	0	0	0	0	0	0	0	0	0	0	0
6	Fluviicola	0	0	0	0	0	0	0	0	0	0	0	0	0	0	0	0	0	0	0	0	0	0	0	0	0	0	0	0	0	0	0	0	0	0	0	0	0	0	0	0	0	0	0	0	0	0	0	0
6	Flavobacteriaceae_unclassified	0	0	0	0	0	0	0	0	0	0	0	0	0	0	0	0	0	0	0	0	0	0	0	0	0	0	1	0	0	0	0	0	0	0	0	0	0	0	1	0	0	0	0	0	1	0	0	0
6	Flavobacterium	0	0	0	0	0	0	0	0	0	0	0	2	2	0	0	0	1	0	0	0	0	0	0	0	2	3	0	0	0	0	0	1	0	0	0	0	1	0	2	0	0	0	1	1	0	0	0	0
6	Lutibacter	0	0	0	0	1	0	0	0	0	0	0	0	1	0	0	0	0	0	0	0	0	0	0	0	0	0	0	0	0	0	0	0	0	0	0	0	0	0	0	0	0	0	0	0	0	0	0	0
6	uncultured	0	0	0	0	6	0	0	1	0	0	0	0	7	0	9	9	0	0	0	3	0	1	0	19	0	41	0	0	4	0	1	0	0	0	0	0	0	0	5	4	1	3	1	0	0	0	3	12
6	Flavobacteriales_unclassified	1	0	0	0	0	0	0	0	0	0	0	0	1	0	0	0	0	0	0	0	0	0	0	0	0	0	0	0	0	0	0	0	0	0	0	0	0	0	0	0	0	0	0	0	0	0	0	0
6	Terrimonas	0	0	0	0	0	0	0	0	0	0	0	0	0	0	0	0	0	0	0	0	0	1	0	0	0	1	0	0	0	0	0	0	0	0	0	0	0	0	0	0	0	0	0	0	0	0	0	0
6	OPB56_ge	0	0	0	0	0	0	1	0	0	0	0	0	1	0	0	0	0	0	0	0	0	0	0	0	0	0	0	0	0	0	0	0	0	0	0	0	0	0	0	0	0	0	0	0	0	0	0	0
6	Chloroflexi_unclassified	0	0	0	0	0	0	0	0	0	0	1	0	1	0	0	0	0	0	0	0	0	0	0	0	0	0	0	0	0	0	0	0	0	0	0	0	0	0	0	0	0	0	0	0	0	0	0	0
6	KD4-96_ge	0	0	0	0	0	0	0	0	0	0	0	0	0	0	0	1	0	0	0	0	0	0	0	0	0	1	0	0	0	0	0	0	0	0	0	0	0	0	0	0	0	0	0	0	0	0	0	0
6	FamilyI_unclassified	0	0	0	0	0	0	0	0	0	0	0	0	0	0	0	0	0	0	0	0	0	0	0	0	0	0	0	1	0	0	0	0	0	0	0	0	0	0	1	0	0	0	0	1	0	0	0	0
6	Synechococcus	0	0	0	0	1	0	0	0	0	0	0	0	1	0	0	0	0	0	0	0	0	0	0	0	0	0	0	0	0	0	0	0	0	0	0	0	0	0	0	0	0	0	0	0	0	0	0	0
6	Cyanobacteria_unclassified	0	0	0	0	0	0	0	0	0	0	0	0	0	0	0	0	0	0	0	0	0	0	0	0	0	0	0	0	0	0	0	0	0	0	0	0	0	0	0	0	0	0	0	0	0	0	0	0
6	Gastranaerophilales_ge	0	1	1	7	0	3	0	2	4	6	4	0	28	0	5	14	1	0	0	1	4	0	1	4	5	35	0	3	0	0	3	8	1	7	0	23	0	0	45	1	6	0	16	6	0	0	1	0
6	Bacillaceae_unclassified	0	0	0	0	0	0	0	0	0	0	0	0	0	0	0	1	0	0	0	1	0	0	0	2	0	4	0	0	0	0	0	0	0	0	0	0	0	0	0	0	1	4	0	0	0	0	0	0
6	Bacillales_unclassified	0	0	0	0	0	0	0	0	0	0	0	0	0	0	0	1	0	0	0	2	0	0	0	0	0	3	0	1	0	0	0	0	0	0	0	0	0	0	1	0	0	9	0	1	0	0	0	0
6	Jeotgalicoccus	0	0	0	0	0	0	0	1	0	1	0	0	2	0	0	0	0	0	1	0	0	1	0	0	0	2	0	0	0	0	0	1	0	0	0	0	0	0	1	0	1	1	0	0	1	0	0	1
6	Macrococcus	0	0	0	0	0	1	0	1	0	0	0	0	2	0	0	0	0	0	0	0	0	0	0	0	0	0	0	0	0	0	0	0	0	0	0	0	0	0	0	0	0	0	0	0	0	0	0	0
6	Staphylococcus	1	1	0	0	0	0	1	0	2	1	0	1	7	0	0	4	0	0	0	1	1	1	0	1	1	9	3	2	0	0	5	81	1	2	1	18	1	0	114	0	3	1	0	0	0	0	0	0
6	Bacilli_unclassified	0	24	3	7	46	0	0	1	0	0	0	0	81	13	37	16	0	2	0	73	0	2	20	9	13	185	0	7	53	3	4	7	2	3	0	7	0	29	115	6	12	149	9	0	6	3	5	55
6	Aerococcus	0	1	1	0	0	2	0	0	0	1	1	2	8	0	0	0	0	0	4	0	0	5	0	0	0	9	0	0	0	0	0	0	0	1	0	0	0	1	2	0	0	1	0	0	2	1	0	1
6	Globicatella	0	0	0	0	0	0	0	0	1	0	0	0	1	0	0	0	0	0	0	0	0	0	0	2	0	2	0	0	1	0	0	0	0	0	0	0	0	1	2	0	0	0	0	0	0	0	0	0
6	Carnobacteriaceae_unclassified	0	0	0	1	0	0	0	0	0	0	0	0	1	0	0	0	0	0	0	0	0	0	0	0	0	0	0	0	0	0	1	0	0	0	0	0	0	0	1	0	0	0	0	0	0	0	0	0
6	uncultured	0	0	0	0	0	0	0	0	0	1	0	0	1	0	0	0	0	0	0	0	0	0	0	0	1	1	0	0	0	0	0	0	0	0	0	0	0	0	0	0	0	0	0	0	0	0	0	1
6	Enterococcaceae_unclassified	1	0	2	0	0	0	2	0	0	0	0	2	7	0	0	0	0	0	0	0	0	0	0	0	0	0	3	0	0	0	0	2	0	2	1	6	0	1	15	0	0	0	0	0	4	0	1	1
6	Enterococcus	22	21	39	27	6	11	39	51	20	3	9	58	306	26	2	15	3	2	5	9	1	15	9	5	8	100	90	20	2	21	23	108	43	99	32	619	9	34	1100	7	7	2	12	10	157	10	18	6
6	Lactobacillaceae_unclassified	0	0	0	0	0	0	0	1	0	0	0	0	1	0	0	0	0	0	0	0	0	0	0	0	0	0	0	0	0	0	0	0	0	0	0	0	0	1	1	0	0	0	0	0	0	0	0	0
6	Lactobacillus	813	998	1892	2977	607	1721	482	3098	3885	4521	729	1580	23303	1033	273	343	476	927	1463	427	1026	1045	1236	753	294	9296	1133	2895	1225	642	1603	1797	570	1223	2602	2742	1404	1491	19327	451	173	134	976	428	1374	153	843	1289
6	Lactobacillales_unclassified	1	1	9	6	0	5	0	5	5	7	1	3	43	1	0	0	2	3	4	0	0	3	4	2	1	20	4	13	1	1	5	3	0	4	9	15	0	3	58	1	0	0	5	2	0	2	3	4
6	PeH08_ge	0	0	0	3	0	1	0	0	3	1	0	0	8	0	0	0	0	0	0	0	2	0	0	0	1	3	1	0	0	0	0	1	0	1	1	0	0	0	4	1	0	0	0	0	0	0	0	0
6	Streptococcaceae_unclassified	0	0	0	0	0	0	0	0	0	0	0	0	0	0	0	0	1	0	1	0	0	1	1	0	0	4	0	1	0	0	0	0	0	0	0	0	0	0	1	0	0	0	0	0	0	0	0	0
6	Streptococcus	9	10	3	9	4	4	18	16	33	6	2	4	118	296	89	84	190	84	551	134	146	489	77	76	159	2375	5	6	6	4	5	12	10	5	9	18	7	2	89	471	102	118	373	412	189	101	187	47
6	Clostridia_unclassified	0	0	0	0	0	0	0	1	0	0	0	0	1	0	1	0	0	0	0	0	0	0	0	0	0	1	0	0	0	0	0	0	0	0	1	0	0	0	1	1	2	0	0	0	0	0	0	0
6	Catabacter	0	0	0	0	0	1	0	0	0	1	0	0	2	0	0	0	0	1	0	0	0	0	0	0	0	1	2	0	0	0	0	0	0	0	0	0	0	0	2	0	0	0	0	0	0	1	0	0
6	Christensenellaceae_R-7_group	48	81	11	24	9	8	3	28	49	34	72	96	463	55	158	25	46	4	20	14	27	26	13	48	34	470	110	24	13	1	9	35	25	16	40	67	24	5	369	106	81	13	18	22	11	4	42	152
6	Christensenellaceae_unclassified	0	1	0	0	1	0	0	0	1	0	2	0	5	0	1	1	0	0	0	0	0	0	0	1	0	3	3	0	1	0	0	1	0	0	0	1	1	0	7	0	1	0	1	1	0	0	0	1
6	uncultured	5	8	5	1	30	14	1	5	13	1	13	11	107	35	0	1	6	27	21	3	14	3	1	8	7	126	20	8	2	8	2	0	4	2	5	12	12	39	114	0	4	8	0	4	2	2	9	17
6	Clostridiaceae_1_unclassified	0	0	0	0	0	0	0	0	0	0	0	0	0	0	0	0	0	0	0	0	0	0	0	0	0	0	0	0	0	0	0	0	0	0	0	0	0	0	0	0	0	0	0	0	0	0	0	1
6	Clostridium_sensu_stricto_1	0	1	32	4	0	0	0	20	44	113	1	3	218	1	1	0	0	0	0	0	0	2	45	3	6	58	67	8	0	0	16	203	28	0	2	319	0	36	679	30	0	0	0	2	117	15	15	72
6	Clostridiales_unclassified	1	2	1	1	4	1	0	1	0	1	1	7	20	4	12	4	2	0	1	2	0	2	1	0	4	32	1	0	2	0	1	0	2	0	0	4	4	1	15	2	9	3	7	2	5	2	1	0
6	Clostridiales_vadinBB60_group_ge	0	1	0	1	0	0	1	1	0	0	3	1	8	2	0	4	0	1	0	0	0	0	2	2	1	12	0	1	2	0	0	0	0	2	0	1	0	0	6	0	0	0	0	0	0	1	0	0
6	Defluviitaleaceae_UCG-011	0	0	0	0	0	0	0	0	0	0	0	0	0	0	0	0	1	0	0	0	0	0	0	0	1	2	0	0	0	0	0	0	0	0	0	0	0	0	0	0	0	0	0	0	0	1	0	0
6	Anaerovorax	0	0	0	0	0	0	0	1	0	0	1	0	2	0	1	0	0	0	0	1	0	0	0	0	0	2	0	0	0	0	0	1	0	0	0	0	0	0	1	0	0	0	0	0	0	0	0	0
6	Family_XIII_AD3011_group	6	25	9	6	6	22	0	21	7	19	46	53	220	9	28	15	4	16	11	19	8	35	2	26	18	191	39	18	8	17	4	19	5	18	34	32	4	15	213	26	62	14	6	32	9	29	6	36
6	Family_XIII_UCG-001	0	0	0	3	0	0	0	1	0	0	0	0	4	0	3	0	0	0	0	1	0	0	0	0	0	4	0	0	0	0	0	0	0	0	1	1	0	0	2	0	0	0	0	0	0	0	0	0
6	Family_XIII_ge	2	7	3	4	1	11	0	18	15	13	36	11	121	3	33	26	2	3	0	6	2	1	2	3	31	112	38	2	9	0	5	12	10	19	12	35	0	32	174	16	32	30	12	52	27	23	56	11
6	Family_XIII_unclassified	0	1	0	0	0	0	0	0	0	1	0	1	3	0	0	0	0	0	0	0	0	5	0	0	0	5	4	0	0	0	0	0	0	0	0	10	0	0	14	0	2	0	0	2	0	0	0	1
6	Acetitomaculum	0	2	0	0	0	0	0	0	0	0	0	1	3	0	0	0	0	0	0	0	0	0	0	0	0	0	0	0	0	0	0	0	0	0	0	0	0	0	0	0	0	0	0	0	0	0	0	0
6	Anaerostipes	2	16	3	1	2	10	11	38	645	55	77	108	968	0	0	0	0	0	1	0	0	1	3	1	0	6	1	0	0	0	0	9	0	3	2	2	16	0	33	7	0	0	0	0	0	1	0	0
6	Blautia	432	776	1472	248	124	1061	1143	880	1068	918	1394	261	9777	1452	158	610	1433	338	1120	812	286	1432	151	223	996	9011	1293	1651	331	396	1446	845	1695	413	564	751	1943	59	11387	413	89	92	202	159	210	268	374	94
6	Butyrivibrio	2	0	0	0	0	0	0	0	0	0	0	0	2	0	0	0	0	0	0	0	0	0	0	0	0	0	0	0	0	0	0	0	0	0	0	0	0	0	0	0	0	0	0	0	0	0	0	0
6	Coprococcus_1	80	82	47	243	61	156	97	136	195	52	76	77	1302	46	82	52	30	57	109	55	32	70	41	36	63	673	46	51	59	79	57	41	67	49	72	72	75	88	756	51	182	42	39	71	26	38	39	24
6	Coprococcus_2	0	0	0	0	0	0	0	0	0	0	0	0	0	0	0	0	0	0	0	0	0	0	0	0	0	0	0	0	1	0	0	0	0	0	0	0	0	0	1	1	0	0	0	0	0	0	0	0
6	Coprococcus_3	30	171	32	2	0	1	2	272	182	35	24	229	980	21	3	0	0	9	3	33	113	76	78	2	0	338	33	2	2	20	1	23	14	25	95	102	18	5	340	30	41	33	4	31	1	37	99	0
6	Dorea	77	5	86	0	1	2	2	128	342	74	2	134	853	30	0	0	2	3	8	66	154	95	42	77	0	477	3	0	10	12	2	41	60	1	74	167	22	0	392	18	0	62	13	32	0	4	0	5
6	Eisenbergiella	0	0	0	0	0	0	0	0	0	0	0	0	0	0	2	0	0	0	0	0	0	0	0	0	0	2	0	0	0	0	0	0	0	0	0	0	0	0	0	0	0	0	0	0	0	0	0	0
6	Fusicatenibacter	4	17	77	0	0	35	12	160	0	5	0	1	311	0	0	0	1	0	0	10	0	0	20	0	0	31	0	0	0	0	0	18	6	3	0	10	6	0	43	0	0	0	0	0	0	0	22	2
6	Hungatella	0	3	6	0	0	15	5	1	1	4	0	0	35	0	0	0	0	3	9	0	0	3	2	0	0	17	2	1	2	4	0	0	0	3	0	0	0	0	12	0	1	2	0	1	3	3	0	0
6	Lachnoclostridium	24	45	61	281	34	92	147	138	307	64	28	74	1295	106	232	64	22	77	101	158	24	81	25	8	41	939	446	64	54	223	116	15	13	278	89	24	90	41	1453	130	138	123	56	131	101	105	231	157
6	Lachnospira	0	0	0	0	0	0	0	1	0	0	0	0	1	2	0	0	0	0	0	0	0	0	0	0	0	2	0	0	0	0	1	0	0	1	0	0	0	0	2	1	0	0	0	0	0	0	0	0
6	Lachnospiraceae_FCS020_group	5	10	3	6	4	0	1	0	0	0	15	7	51	1	19	11	3	2	4	4	0	6	0	1	5	56	0	1	3	4	5	0	0	0	5	13	1	0	32	0	26	2	2	1	1	3	0	1
6	Lachnospiraceae_FE2018_group	0	0	0	0	0	0	0	0	0	0	1	0	1	0	0	0	0	0	0	0	0	0	0	0	0	0	0	0	0	0	0	0	0	0	1	0	0	0	1	0	0	0	0	0	0	0	0	0
6	Lachnospiraceae_ND3007_group	0	0	1	0	0	0	0	0	0	0	0	0	1	0	0	0	0	1	0	0	0	0	0	0	0	1	0	0	0	0	0	0	0	0	0	0	0	0	0	0	0	0	0	0	0	0	0	0
6	Lachnospiraceae_NK4A136_group	0	1	0	0	0	0	0	0	0	0	1	0	2	0	29	6	0	0	0	1	0	0	0	0	0	36	0	0	0	0	0	0	0	0	0	1	1	1	3	0	37	0	0	0	0	0	0	4
6	Lachnospiraceae_UCG-001	0	0	0	0	1	0	0	0	0	1	0	0	2	0	0	0	1	1	1	0	0	0	0	0	0	3	0	0	1	0	0	6	3	0	0	0	1	1	12	8	1	2	0	0	0	0	0	0
6	Lachnospiraceae_UCG-006	1	0	0	5	2	1	1	24	7	0	0	1	42	0	1	1	3	0	0	0	11	0	0	0	0	16	0	0	0	2	1	18	1	0	2	0	0	3	27	0	11	3	0	1	2	0	0	0
6	Lachnospiraceae_UCG-010	3	3	0	1	6	0	0	3	0	1	1	3	21	0	1	0	0	0	1	0	2	0	1	1	3	9	3	1	2	1	0	0	2	1	0	3	1	3	17	0	3	0	0	3	0	3	3	2
6	Lachnospiraceae_ge	59	147	396	342	519	1371	84	200	1842	547	153	18	5678	274	480	400	35	395	415	208	1101	375	670	506	152	5011	129	368	428	550	252	634	172	637	107	1465	59	254	5055	336	399	488	871	1034	663	295	155	423
6	Lachnospiraceae_unclassified	1069	1139	998	1149	525	725	495	851	1128	3503	1352	1345	14279	1030	1155	1021	1354	986	905	1274	776	1310	733	566	1758	12868	1246	906	821	1218	817	731	1389	1179	883	1138	695	1017	12040	1420	1251	869	983	1306	620	1373	493	974
6	Lactonifactor	0	1	0	1	0	0	0	0	0	0	0	0	2	0	0	0	0	0	0	0	0	0	0	0	0	0	0	0	0	0	0	0	0	0	0	0	0	0	0	0	0	3	0	0	2	2	0	0
6	Marvinbryantia	58	100	32	58	74	60	24	141	66	77	108	295	1093	50	85	48	65	20	35	140	33	36	18	31	47	608	56	40	46	35	64	30	65	34	220	196	37	78	901	44	102	108	94	158	92	22	84	28
6	Parasporobacterium	0	0	0	0	0	0	1	0	0	0	0	0	1	0	0	0	0	0	0	0	0	0	0	0	0	0	0	0	0	0	0	0	0	0	0	0	0	0	0	0	0	0	0	0	0	0	0	0
6	Roseburia	81	270	70	62	76	3	1	28	62	23	804	94	1574	0	351	220	49	2	1	134	46	44	22	143	28	1040	59	0	101	9	38	44	14	0	25	340	46	98	774	70	186	75	27	80	36	95	34	32
6	Sellimonas	101	92	46	125	37	447	174	9	48	101	29	18	1227	80	0	1	14	62	286	1	6	275	31	7	3	766	1	0	2	67	0	0	6	62	68	6	36	0	248	5	0	0	14	3	2	0	3	1
6	Tyzzerella	0	0	0	4	1	0	0	0	0	0	0	0	5	0	0	0	0	0	0	0	0	0	0	0	0	0	0	0	0	0	0	0	0	0	0	0	0	6	6	0	0	0	0	0	0	0	0	0
6	Tyzzerella_4	0	0	0	0	0	0	1	0	0	0	0	0	1	0	0	0	0	0	0	0	17	0	0	0	0	17	0	0	0	0	2	0	0	0	0	0	0	0	2	0	0	0	0	0	0	0	0	0
6	uncultured	3	27	9	15	33	6	4	23	3	5	121	44	293	22	168	94	16	14	5	64	2	19	8	26	63	501	9	31	24	5	41	39	13	1	7	62	5	50	287	44	387	72	64	55	22	41	5	122
6	Peptococcaceae_unclassified	0	0	0	0	0	0	0	0	0	0	0	0	0	0	0	0	0	0	0	0	0	0	0	0	0	0	0	0	0	0	0	0	0	0	0	0	0	0	0	0	0	0	0	0	0	0	0	0
6	Peptococcus	0	0	0	0	0	0	0	1	0	0	0	12	13	0	2	0	0	0	0	0	0	0	0	0	0	2	0	0	0	0	0	0	0	0	0	4	0	0	4	0	2	0	0	0	0	0	0	0
6	uncultured	15	81	39	22	40	6	18	65	59	27	69	88	529	15	89	54	8	18	22	30	35	19	19	38	41	388	63	12	16	2	28	39	75	11	32	140	35	94	547	51	105	18	18	52	20	94	20	66
6	Asaccharospora	0	0	0	0	0	0	0	0	0	0	0	0	0	0	1	0	0	0	0	0	0	0	0	0	0	1	0	0	0	0	0	0	0	0	0	0	0	0	0	0	0	0	0	0	0	0	0	0
6	Intestinibacter	0	0	0	0	2	1	0	0	0	0	0	1	4	0	0	0	0	0	0	0	0	0	2	0	0	2	0	0	0	1	0	0	1	0	0	0	0	0	2	0	1	0	0	0	0	0	0	0
6	Paraclostridium	0	0	0	0	0	0	0	0	0	0	0	0	0	0	0	0	0	0	0	0	0	0	0	0	1	1	0	0	0	0	0	0	0	0	0	0	0	0	0	0	0	0	0	0	0	0	0	0
6	Peptostreptococcaceae_unclassified	34	36	144	645	145	42	88	214	154	142	75	138	1857	65	180	52	62	109	139	13	8	72	209	31	150	1090	371	216	126	124	300	257	279	34	36	722	39	284	2788	141	109	34	148	549	534	97	268	189
6	Romboutsia	0	0	0	2	2	0	1	2	0	0	0	1	8	0	1	0	1	0	1	0	0	1	0	0	1	5	4	0	1	0	1	2	2	0	0	2	0	3	15	0	0	1	2	2	2	1	3	2
6	Terrisporobacter	0	0	0	0	0	0	0	0	0	0	0	0	0	0	0	0	0	0	0	0	0	0	0	0	0	0	0	0	0	0	0	0	0	0	0	0	0	28	28	0	0	0	0	0	0	0	0	0
6	Acetanaerobacterium	0	0	0	0	0	2	0	0	0	0	0	1	3	1	0	0	1	3	1	0	0	0	0	0	0	6	3	0	0	0	0	1	0	0	0	0	0	0	4	0	1	0	0	1	0	0	0	2
6	Anaerofilum	0	0	0	0	0	0	0	3	0	0	4	2	9	0	1	2	0	0	1	0	0	0	0	2	1	7	0	1	0	0	0	0	0	0	0	0	0	1	2	0	2	0	0	0	0	0	0	0
6	Anaerotruncus	48	81	63	109	60	44	32	30	114	59	117	81	838	44	126	63	48	31	37	93	44	104	74	137	106	907	117	52	42	45	28	62	76	38	46	169	40	73	788	65	148	57	67	63	22	49	26	54
6	Butyricicoccus	6	0	15	10	2	65	28	1	24	15	1	0	167	9	0	3	28	21	34	10	11	24	17	8	10	175	2	18	17	26	25	4	31	16	16	1	16	0	172	3	0	9	8	6	6	9	0	2
6	Candidatus_Soleaferrea	5	17	1	6	4	4	4	0	2	0	8	7	58	6	0	12	10	1	6	7	1	1	2	6	4	56	18	4	4	2	1	3	0	2	2	7	0	6	49	3	5	3	1	2	0	9	0	11
6	Faecalibacterium	0	1	0	0	0	0	1	1	0	1	1	1	6	1	0	0	0	0	0	0	0	0	1	0	0	2	1	0	0	1	0	0	1	0	0	1	0	0	4	0	1	0	0	0	0	1	0	0
6	Flavonifractor	189	92	31	160	205	10	47	69	58	136	4	20	1021	24	3	34	99	61	20	27	98	18	192	31	79	686	94	76	126	9	20	29	367	49	20	4	31	54	879	26	6	85	51	2	20	111	86	170
6	Hydrogenoanaerobacterium	0	0	0	0	1	1	1	0	0	1	0	0	4	0	2	3	1	0	0	0	0	0	0	0	0	6	0	0	0	0	0	0	0	0	0	0	0	0	0	1	0	2	0	0	0	0	0	0
6	Intestinimonas	6	13	51	11	1	6	58	5	21	10	24	4	210	34	3	22	30	151	9	47	72	21	27	138	13	567	11	133	18	43	13	27	4	21	12	2	110	9	403	24	14	9	29	20	24	43	20	76
6	Oscillibacter	75	122	79	58	56	84	68	53	20	24	109	60	808	22	17	21	40	85	68	37	37	66	32	73	44	542	103	29	59	69	22	32	40	32	39	17	72	36	550	46	27	49	15	39	9	69	40	28
6	Oscillospira	0	1	3	0	0	1	5	0	0	1	4	0	15	0	0	0	0	2	3	1	0	0	0	0	1	7	0	1	2	2	0	0	1	0	0	0	1	0	7	1	0	1	0	0	0	0	0	0
6	Papillibacter	0	0	0	0	0	0	0	0	0	0	0	0	0	0	0	0	0	0	0	0	0	0	0	0	0	0	0	1	0	0	0	0	0	0	0	0	0	0	1	0	0	0	0	0	0	0	0	2
6	Ruminiclostridium	0	0	0	0	1	0	0	0	0	0	0	1	2	0	2	0	0	0	0	0	0	0	0	0	0	2	0	0	0	0	0	0	0	0	1	1	0	0	2	0	1	0	0	0	0	0	5	1
6	Ruminiclostridium_5	26	13	9	26	9	11	14	76	181	58	73	31	527	2	13	3	15	7	20	2	35	11	5	2	2	117	28	10	1	1	12	10	4	10	19	24	23	6	148	2	8	5	3	10	5	0	18	0
6	Ruminiclostridium_9	28	101	11	5	106	0	1	13	5	3	58	49	380	3	101	22	22	20	2	16	21	3	8	33	10	261	42	13	5	5	2	3	8	7	5	9	4	33	136	14	52	8	24	17	14	24	22	100
6	Ruminococcaceae_NK4A214_group	2	47	54	78	13	1	0	8	2	3	114	28	350	34	50	55	7	1	0	68	5	0	0	56	23	299	67	50	31	19	16	3	0	1	3	19	3	9	221	48	21	15	31	1	0	9	4	41
6	Ruminococcaceae_UCG-002	0	0	0	0	0	0	0	0	0	0	0	0	0	0	0	0	0	0	0	0	0	0	0	0	0	0	0	1	1	1	0	0	0	0	0	0	0	0	3	0	0	0	0	0	0	0	0	0
6	Ruminococcaceae_UCG-003	0	0	0	0	0	0	0	0	0	0	0	0	0	0	0	0	0	0	0	0	1	0	0	0	0	1	0	0	0	0	0	0	0	0	0	0	0	0	0	0	0	0	0	0	0	0	0	1
6	Ruminococcaceae_UCG-004	0	0	0	0	0	0	0	0	0	0	0	0	0	0	1	0	0	0	0	0	0	0	0	0	0	1	0	0	0	0	0	60	0	0	0	66	0	0	126	0	0	0	0	0	0	0	0	0
6	Ruminococcaceae_UCG-005	3	1	0	1	1	0	0	1	0	7	2	1	17	0	1	0	0	0	0	0	0	0	0	0	0	1	0	0	0	0	0	0	0	0	0	0	0	0	0	1	2	0	3	0	0	1	2	5
6	Ruminococcaceae_UCG-008	0	10	0	0	0	4	4	0	0	17	0	10	45	3	0	0	0	8	0	1	0	0	0	1	0	13	4	0	0	100	4	6	0	25	32	0	15	0	186	1	0	5	0	25	16	3	1	0
6	Ruminococcaceae_UCG-009	17	14	13	12	9	12	0	0	16	109	9	24	235	0	6	0	8	5	11	3	7	18	14	7	9	88	20	15	0	12	6	23	18	18	21	24	15	25	197	8	0	0	7	51	11	21	13	14
6	Ruminococcaceae_UCG-010	0	0	0	0	1	0	0	0	0	0	5	10	16	0	0	2	0	0	0	2	0	0	0	4	0	8	2	0	0	0	0	0	0	0	0	1	0	0	3	1	2	0	1	0	0	1	2	26
6	Ruminococcaceae_UCG-013	0	0	0	0	0	0	0	6	0	2	0	0	8	0	0	0	0	0	0	0	0	0	0	0	0	0	0	0	0	0	0	0	0	1	1	0	0	0	2	0	0	0	0	1	0	0	0	0
6	Ruminococcaceae_UCG-014	1092	814	543	950	259	1248	223	480	592	1102	1156	1299	9758	432	510	527	211	728	894	803	551	1026	496	644	483	7305	977	563	731	727	584	339	328	437	1217	798	258	320	7279	413	431	844	208	532	179	518	311	237
6	Ruminococcaceae_ge	11	117	0	5	156	0	0	209	221	2	115	202	1038	17	148	47	0	0	0	28	0	0	1	173	25	439	129	49	0	0	1	12	4	1	30	36	2	79	343	53	40	7	17	21	4	24	64	123
6	Ruminococcaceae_unclassified	279	147	57	61	102	89	55	26	49	33	150	73	1121	51	270	89	135	56	74	118	37	57	11	115	133	1146	87	82	78	756	77	40	17	50	76	38	67	85	1453	135	79	66	97	53	11	94	63	157
6	Ruminococcus_1	0	0	0	0	0	0	0	0	0	0	0	0	0	0	0	0	0	1	0	0	0	1	0	0	0	2	0	0	0	0	0	0	0	0	1	0	0	0	1	0	0	0	0	0	0	0	0	0
6	Ruminococcus_2	1	171	0	17	69	15	16	4	10	3	263	166	735	211	208	280	4	71	123	279	21	367	46	144	139	1893	244	248	0	115	115	0	75	75	0	431	39	147	1489	145	185	324	424	134	162	611	234	67
6	Subdoligranulum	0	0	0	0	0	0	0	0	0	0	0	0	0	0	0	1	0	0	0	0	0	0	0	0	0	1	0	0	0	0	0	0	0	1	1	0	0	0	2	0	0	0	0	0	0	0	0	0
6	uncultured	12	40	2	5	7	0	1	1	3	0	47	3	121	1	19	28	0	2	3	12	0	2	2	11	9	89	39	10	1	3	1	3	0	2	2	0	3	22	86	4	60	10	5	7	0	5	5	25
6	Allobaculum	68	23	4	3	6	10	38	2	23	12	11	3	203	2	6	1	55	10	54	0	8	111	10	4	33	294	14	0	21	0	28	3	37	1	33	4	18	7	166	29	1	2	0	22	2	0	0	0
6	Candidatus_Stoquefichus	0	42	0	0	3	6	5	0	0	4	0	12	72	0	0	4	0	0	0	0	0	0	0	0	0	4	31	0	0	0	0	0	1	0	0	0	0	0	32	0	0	0	0	0	0	0	0	0
6	Erysipelatoclostridium	2	3	1	5	0	17	0	2	49	13	5	5	102	17	8	14	0	4	9	2	3	12	3	9	13	94	8	7	2	10	9	8	9	3	0	17	20	3	96	1	4	3	19	1	5	7	11	56
6	Erysipelotrichaceae_UCG-003	17	2	14	148	4	3	2	52	4	243	60	20	569	24	222	27	41	22	10	55	52	9	30	90	75	657	7	21	58	1	44	104	62	58	45	146	25	160	731	36	112	47	112	99	55	63	80	0
6	Erysipelotrichaceae_ge	23	61	7	109	0	37	25	0	3	8	0	0	273	2	0	0	29	13	13	0	32	35	14	9	8	155	0	1	2	70	15	9	20	43	6	1	5	0	172	0	0	0	0	0	0	0	0	28
6	Erysipelotrichaceae_unclassified	0	0	1	2	0	1	0	0	0	3	0	0	7	1	0	1	0	1	1	0	0	1	0	0	0	5	2	0	1	0	1	0	0	0	0	1	0	2	7	1	0	0	2	1	0	0	0	0
6	Faecalibaculum	8	1	18	39	31	57	57	8	44	26	8	37	334	32	6	32	32	121	19	2	7	12	46	10	19	338	176	5	4	85	32	2	11	109	15	131	31	19	620	16	27	16	47	27	40	96	45	71
6	Faecalitalea	751	885	232	1543	1134	613	157	538	852	451	1097	1070	9323	953	1032	966	495	271	453	903	297	530	402	268	555	7125	441	483	807	1339	789	1031	885	347	1127	1524	431	1416	10620	571	1770	1134	1139	1507	1046	932	480	326
6	Holdemanella	0	0	1	0	0	1	0	0	0	0	0	0	2	0	0	0	0	0	0	0	0	0	0	0	0	0	0	0	0	0	0	0	0	0	0	0	0	0	0	0	0	0	0	0	0	0	0	0
6	Holdemania	6	10	14	25	14	18	13	13	7	3	8	16	147	4	7	9	14	12	10	11	0	16	2	5	10	100	8	5	5	16	9	12	12	7	17	17	12	24	144	9	9	9	17	17	10	22	2	9
6	Turicibacter	0	0	0	0	0	0	0	0	0	0	0	0	0	0	0	0	0	0	0	0	0	0	0	0	0	0	1	0	0	0	0	1	0	0	0	5	0	0	7	0	0	0	0	0	0	0	0	0
6	uncultured	146	62	178	161	30	148	35	51	48	365	95	52	1371	213	34	88	335	365	738	32	144	515	247	322	98	3131	58	182	22	166	95	154	210	556	96	130	154	180	2003	252	13	109	108	220	175	45	164	113
6	Firmicutes_unclassified	0	0	0	0	0	1	1	0	0	0	0	0	2	1	3	0	0	1	0	0	0	0	1	0	0	6	1	0	0	0	0	1	2	0	3	2	1	1	11	1	2	0	0	0	0	0	0	2
6	Phascolarctobacterium	1725	2234	2192	2026	2052	958	2073	1780	51	403	2225	1804	19523	2166	2589	2699	2094	2384	1946	2419	2143	1427	2368	2011	2728	26974	1950	1171	2568	2446	2581	1891	2165	2638	1720	1789	1991	2658	25568	2516	3200	2303	1962	2561	2633	2951	3064	2528
6	Dialister	0	0	0	0	0	0	0	0	0	0	0	0	0	0	0	0	0	0	0	0	0	0	0	0	0	0	0	1	0	0	0	0	0	0	0	0	0	1	2	0	0	0	0	0	0	0	0	0
6	Megamonas	0	0	0	0	0	0	0	0	0	0	0	0	0	0	0	0	0	0	0	0	0	0	0	1	0	1	0	0	0	0	0	0	0	0	0	0	0	0	0	0	0	0	0	0	0	0	0	0
6	Veillonella	0	0	0	0	0	0	0	0	1	0	0	0	1	0	0	0	0	0	0	0	0	0	0	0	0	0	0	0	0	0	0	0	0	0	0	0	0	0	0	0	0	0	0	0	0	0	0	0
6	Veillonellaceae_unclassified	0	0	0	0	0	0	0	0	0	0	0	0	0	0	0	0	0	0	0	0	0	0	1	0	0	1	0	0	0	0	0	0	0	0	0	0	0	0	0	0	0	0	0	0	0	0	0	0
6	Ignavibacterium	0	0	0	0	0	0	0	0	0	0	0	0	0	0	0	0	0	0	0	0	0	0	0	0	0	0	0	0	0	0	0	0	0	0	0	1	0	0	1	0	0	0	0	0	0	0	0	0
6	Ignavibacteriales_unclassified	0	0	0	0	0	0	0	0	0	0	0	0	0	0	0	0	0	0	1	0	0	0	0	0	0	1	0	0	0	0	0	0	0	0	0	0	0	0	0	0	0	0	0	0	0	0	0	0
6	Victivallis	0	0	0	0	0	0	0	0	0	0	0	0	0	0	0	0	0	0	0	1	0	0	0	2	0	3	0	0	0	0	0	0	0	0	0	0	0	0	0	0	0	0	0	0	0	0	0	0
6	uncultured	0	0	0	0	0	0	0	0	0	0	0	0	0	0	0	0	0	0	0	0	0	0	1	0	0	1	0	0	0	0	0	0	0	0	0	0	0	0	0	0	0	0	0	0	0	0	0	0
6	Omnitrophica_ge	0	0	0	0	0	0	0	0	1	0	0	0	1	0	1	0	0	0	2	2	0	0	0	0	0	5	0	0	0	0	0	0	0	0	0	0	0	0	0	0	0	0	0	0	0	0	0	0
6	Candidatus_Falkowbacteria_ge	0	0	0	0	0	0	0	0	0	0	0	0	0	1	0	0	0	0	0	0	0	0	0	0	0	1	0	0	0	0	1	0	0	0	0	0	0	0	1	0	0	0	0	0	0	1	0	0
6	Candidatus_Uhrbacteria_ge	0	0	0	0	0	0	0	0	0	0	0	0	0	1	0	0	0	0	0	0	0	0	0	0	0	1	0	0	0	0	0	0	0	0	0	0	0	0	0	0	0	0	0	0	0	2	0	0
6	Parcubacteria_unclassified	0	0	0	0	0	0	0	0	0	0	0	0	0	0	0	0	0	0	0	0	0	0	1	0	0	1	0	0	0	1	0	0	0	0	0	0	0	0	1	0	0	2	0	0	0	0	0	0
6	Pla1_lineage_ge	0	0	1	0	0	0	0	0	0	0	0	0	1	0	0	0	0	0	0	0	0	0	0	0	0	0	0	0	0	0	0	0	0	0	0	0	0	0	0	0	0	0	0	0	0	0	0	0
6	Alphaproteobacteria_unclassified	0	0	0	0	0	0	0	0	2	0	0	0	2	3	0	0	0	0	0	0	0	0	0	0	0	3	0	0	0	0	0	0	0	0	0	0	0	0	0	0	15	1	0	1	0	0	0	0
6	MNG7_ge	0	0	0	0	0	0	1	0	0	0	0	0	1	0	0	0	0	0	0	0	0	0	0	0	0	0	0	0	0	0	0	0	0	0	0	0	0	0	0	0	0	0	0	0	0	0	0	0
6	uncultured	0	0	0	0	0	0	0	0	0	0	0	0	0	0	0	0	0	0	0	0	0	0	0	0	0	0	0	0	0	0	0	0	0	1	0	0	0	0	1	0	0	0	0	0	0	0	0	0
6	Rhodobacter	0	0	0	0	0	0	0	0	0	0	0	0	0	0	0	0	0	0	0	0	0	1	0	0	0	1	0	0	0	0	0	0	0	0	0	0	0	0	0	0	0	0	0	0	0	0	0	0
6	Rhodospirillaceae_unclassified	0	0	0	0	0	0	0	0	0	0	0	0	0	0	0	1	0	0	0	0	0	0	0	0	0	1	0	0	0	0	0	0	0	0	0	0	0	0	0	0	1	0	0	0	0	0	0	0
6	uncultured	9	7	2	20	11	7	20	1	2	1	1	4	85	9	28	17	0	20	8	11	12	1	3	1	8	118	2	9	8	1	7	1	0	2	18	1	15	3	67	10	2	1	5	11	5	10	1	4
6	uncultured	0	0	0	0	0	0	0	0	0	0	0	0	0	0	0	0	0	0	0	0	0	0	0	0	0	0	0	0	0	0	0	0	0	0	0	0	0	0	0	0	0	0	0	0	0	0	0	0
6	Alcaligenaceae_unclassified	0	0	0	0	0	0	0	0	0	0	0	0	0	0	0	0	0	1	0	0	0	0	0	0	0	1	0	0	0	0	0	0	0	0	0	0	0	0	0	0	0	0	0	0	0	0	0	0
6	Parasutterella	182	89	67	39	186	82	312	106	4	1	87	281	1436	77	344	149	314	541	72	112	260	45	170	312	140	2536	135	18	397	302	173	128	125	85	42	20	81	278	1784	293	325	228	104	346	114	262	216	112
6	Sutterella	0	0	0	0	0	0	0	0	0	0	0	0	0	0	0	0	0	0	0	0	0	0	0	0	0	0	0	0	0	0	0	0	0	0	0	0	0	0	0	0	0	0	0	0	0	0	0	0
6	Comamonadaceae_unclassified	0	0	0	1	0	0	1	0	0	0	0	0	2	0	0	1	0	0	0	0	0	0	0	0	0	1	0	0	0	0	0	0	0	0	0	0	0	0	0	0	0	0	0	0	0	0	0	0
6	Delftia	0	0	0	0	0	0	0	0	0	0	0	0	0	0	0	0	0	0	0	0	0	0	0	0	0	0	0	0	0	0	0	0	0	0	0	0	0	0	0	0	0	0	0	0	0	0	0	0
6	Leptothrix	0	0	0	0	0	0	0	0	0	0	0	0	0	0	0	0	0	0	0	0	0	0	0	0	0	0	0	0	0	0	0	0	0	0	0	0	0	0	0	0	0	0	0	0	0	0	0	0
6	Pelomonas	0	0	0	1	0	0	0	0	0	0	0	0	1	0	0	0	0	0	0	0	0	0	0	0	0	0	0	0	0	0	0	0	0	0	0	0	0	0	0	0	0	0	0	0	0	0	0	0
6	Massilia	0	0	0	0	0	0	0	0	0	0	0	0	0	0	0	0	0	0	0	0	0	0	0	0	0	0	0	0	0	0	0	0	0	0	0	0	0	0	0	0	0	0	0	0	1	0	0	0
6	Oxalobacteraceae_unclassified	0	0	0	0	0	0	0	0	0	0	0	0	0	0	0	0	0	0	0	0	0	0	0	0	0	0	0	0	0	0	0	0	0	0	0	0	0	0	0	0	0	0	0	0	0	0	0	0
6	Gallionella	0	0	0	0	0	0	0	1	1	0	0	0	2	0	0	0	0	2	0	0	0	0	0	0	0	2	0	0	0	0	0	0	0	0	0	0	0	1	1	1	0	0	0	0	0	1	0	0
6	Sideroxydans	0	0	0	0	0	0	0	0	1	0	0	0	1	0	0	0	0	1	1	0	0	0	0	0	0	2	0	0	0	0	0	0	0	0	0	0	0	0	0	0	0	2	0	0	0	0	1	0
6	Sulfuritalea	0	0	0	0	0	0	0	0	0	0	0	0	0	0	0	0	0	0	0	0	0	0	0	0	0	0	0	0	0	0	0	0	0	0	0	0	0	0	0	0	0	0	1	0	0	0	0	0
6	Deltaproteobacteria_unclassified	0	0	0	0	0	0	0	0	0	0	0	0	0	0	0	0	0	0	0	0	0	0	0	0	0	0	0	0	0	1	0	0	0	0	0	0	0	0	1	0	0	0	0	0	0	0	0	0
6	Desulfocapsa	0	0	0	0	0	0	0	0	0	0	0	0	0	0	0	0	0	0	0	0	0	0	0	0	0	0	0	0	0	0	0	0	0	0	0	0	0	0	0	1	0	0	0	0	0	0	0	0
6	Bilophila	1	164	147	102	40	165	174	0	0	48	175	157	1173	67	62	70	236	210	278	69	0	95	80	106	102	1375	257	303	81	316	204	0	0	113	131	129	1	0	1535	195	160	47	57	393	159	128	74	41
6	Desulfovibrio	86	635	823	361	522	270	523	179	27	244	795	961	5426	1158	856	971	47	665	708	942	212	407	860	107	885	7818	574	713	901	425	57	59	45	559	779	466	58	215	4851	697	814	861	696	1055	851	1036	947	734
6	Desulfovibrionaceae_unclassified	0	0	2	0	1	1	0	0	0	0	3	1	8	2	0	3	0	2	2	4	0	1	2	0	0	16	1	0	0	0	0	0	0	2	1	1	1	0	6	1	3	4	0	0	1	4	1	2
6	Haliangium	0	0	0	0	0	0	0	0	0	0	1	0	1	0	0	0	0	0	0	0	0	0	0	0	0	0	0	0	0	0	0	0	0	0	0	0	0	0	0	0	0	0	0	0	0	0	0	0
6	SAR324_clade(Marine_group_B)_ge	0	0	0	0	0	0	0	0	0	0	0	1	1	0	0	0	0	0	0	0	0	0	0	0	0	0	0	0	0	0	0	0	0	0	0	0	0	0	0	0	0	0	0	0	0	0	0	0
6	Sulfuricurvum	0	0	0	0	0	1	0	0	0	0	0	0	1	0	0	0	0	0	0	0	0	0	0	0	0	0	0	0	0	0	0	0	0	0	0	0	0	0	0	0	0	0	0	0	0	1	0	0
6	Rheinheimera	0	0	0	0	0	0	0	0	0	0	0	0	0	0	0	0	0	0	0	0	0	0	0	0	0	0	0	0	0	0	0	0	0	0	0	0	1	0	1	0	0	0	0	0	0	0	0	0
6	Enterobacter	0	0	0	0	0	0	0	0	0	0	0	0	0	0	0	0	0	0	0	0	0	0	0	0	0	0	0	0	0	0	6	0	0	0	0	0	0	0	6	0	0	0	0	0	0	0	0	0
6	Enterobacteriaceae_unclassified	4	0	1	5	5	1	0	0	0	0	1	0	17	0	0	0	23	1	1	1	0	1	1	0	0	28	1	0	0	0	32	0	1	4	0	5	6	4	53	1	2	1	1	0	3	0	0	3
6	Escherichia-Shigella	2	1	7	17	8	2	5	3	0	2	10	4	61	23	6	6	7	0	1	39	0	8	28	1	11	130	1	4	0	11	10	1	6	18	0	20	2	54	127	15	40	0	13	15	40	15	5	30
6	Lelliottia	0	0	0	0	0	0	0	0	0	0	0	0	0	0	0	0	0	0	0	0	0	0	0	1	0	1	0	0	0	0	0	0	0	0	0	0	0	0	0	0	0	0	0	0	0	0	0	0
6	Morganella	0	0	0	1	0	0	0	0	0	0	0	2	3	0	3	0	0	0	0	6	0	0	0	1	3	13	0	0	0	1	0	0	0	0	0	0	0	0	1	1	5	1	0	0	0	5	1	0
6	Proteus	0	1	0	0	0	0	2	2	0	0	0	0	5	1	1	0	0	0	0	2	0	1	0	0	2	7	0	0	0	0	0	2	0	0	0	0	0	0	2	1	1	0	0	1	0	0	0	3
6	Trabulsiella	0	0	0	0	0	0	0	0	0	0	0	0	0	0	0	0	0	0	0	0	0	0	0	0	0	0	0	0	0	0	0	0	0	0	0	1	0	0	1	0	0	0	0	0	0	0	0	0
6	Crenothrix	0	0	0	0	0	0	0	0	0	0	0	0	0	0	0	0	0	0	0	0	0	0	0	0	0	0	0	0	0	0	0	0	0	0	0	0	1	0	1	0	0	0	0	0	0	0	0	0
6	Methylomonas	0	0	0	0	0	0	0	0	0	0	0	0	0	0	0	0	0	0	0	0	0	0	0	0	0	0	0	0	0	0	0	0	0	0	0	0	0	0	0	0	0	0	0	0	0	0	0	0
6	Methylococcales_unclassified	0	0	0	0	0	0	0	0	0	0	0	0	0	0	0	0	0	0	0	0	0	0	0	0	0	0	0	0	0	0	0	0	0	0	1	0	0	0	1	0	0	0	0	0	0	0	0	0
6	Pasteurellaceae_unclassified	0	0	0	0	1	0	0	0	0	0	0	0	1	0	0	0	0	0	0	1	0	0	0	1	0	2	0	0	0	0	0	0	0	0	0	0	0	1	1	1	0	0	0	0	0	2	0	0
6	Acinetobacter	1	0	2	0	1	1	0	2	0	0	0	0	7	0	0	0	0	0	0	0	0	0	0	0	0	0	1	1	0	0	0	0	0	0	1	0	0	3	6	0	0	0	1	0	0	0	0	0
6	Pseudomonas	0	0	0	1	0	0	1	1	0	0	0	0	3	0	0	0	0	0	0	0	0	0	0	0	0	0	0	0	0	0	0	0	0	0	0	0	0	0	0	1	0	0	0	0	0	0	0	0
6	Lysobacter	0	0	0	1	0	0	0	0	0	0	0	0	1	0	0	0	0	0	0	0	0	0	0	0	0	0	0	0	0	0	0	0	0	0	0	0	0	0	0	0	0	0	0	0	0	0	0	0
6	uncultured_ge	0	0	0	0	0	0	0	0	0	0	0	1	1	0	0	0	0	0	0	0	0	0	0	0	0	0	0	0	0	0	0	0	0	0	0	0	0	0	0	0	0	0	0	0	0	0	0	0
6	Proteobacteria_unclassified	0	0	0	0	0	0	0	0	0	0	0	0	0	25	3	5	0	0	0	18	0	0	26	0	5	82	0	0	1	0	0	0	0	0	1	0	0	0	2	1	0	0	0	8	13	9	5	0
6	Candidatus_Saccharimonas	3	2	0	0	53	0	3	9	0	0	540	1	611	0	144	450	1	0	0	0	69	21	0	30	112	827	17	53	0	0	0	0	1	0	0	6	0	16	93	18	381	490	16	364	45	0	1	79
6	Mollicutes_RF9_ge	0	0	0	0	0	0	0	0	0	0	0	1	1	0	0	0	0	0	0	0	0	0	0	0	4	4	0	0	0	0	0	0	0	0	0	0	0	0	0	3	1	0	1	2	0	0	0	0
6	NB1-n_ge	0	0	0	0	0	0	0	0	0	1	0	0	1	0	0	0	0	0	0	0	0	0	0	0	0	0	0	0	0	0	0	0	0	0	0	0	0	0	0	0	0	0	0	0	0	0	0	0
6	OPB35_soil_group_ge	0	0	0	0	0	0	0	0	0	0	0	0	0	0	0	0	0	0	0	0	0	0	0	0	0	0	0	0	0	0	0	0	0	0	0	0	0	0	0	0	0	0	0	0	0	0	0	0
6	Opitutus	0	0	0	0	0	0	0	0	0	1	0	0	1	0	0	0	0	0	0	0	0	0	0	0	0	0	0	0	0	0	0	0	0	0	0	0	0	0	0	0	0	0	0	0	0	0	0	0
6	Akkermansia	30	1493	2042	901	771	1436	631	3	1064	385	150	12	8918	1001	24	672	2285	1041	892	754	742	846	1393	868	153	10671	2213	725	1342	2268	1391	1433	966	1754	2337	918	1858	525	17730	411	142	186	2738	139	1619	2411	1904	1507
[truncated: 5 more columns]

## Sheet: Phylum Individual
taxlevel	taxon	CM10	CM14	CM15	CM22	CM23	CM28	CM30	CM33	CM35	CM36	CM4	CM45	CM	CY11	CY2	CY20	CY21	CY26	CY27	CY3	CY31	CY39	CY41	CY46	CY5	CY	SM12	SM13	SM17	SM19	SM25	SM32	SM34	SM38	SM40	SM44	SM7	SM9	SM	SY1	SY16	SY18	SY24	SY29	SY37	SY42	SY43	SY47
2	Acidobacteria	0	0	0	0	0	0	0	0	0	0	0	0	0	0	0	0	0	0	0	0	0	0	0	0	0	0	0	0	0	0	0	0	0	0	0	1	0	0	1	0	0	0	0	0	0	0	0	0
2	Actinobacteria	1665	1424	289	2273	1235	2452	1615	2117	2735	2596	673	1746	20820	472	51	530	496	458	1291	276	382	1002	453	217	394	6022	69	210	78	517	146	201	414	466	610	133	739	38	3621	822	55	39	108	74	45	47	83	48
2	Bacteria_unclassified	1	1	4	9	0	4	1	4	11	12	1	4	52	6	2	0	3	2	3	2	4	2	4	2	2	32	1	1	0	1	6	13	3	1	5	4	6	5	46	5	2	3	1	10	0	8	3	3
2	Bacteroidetes	7804	4173	4809	1723	7749	3595	8210	4875	884	550	3861	4272	52505	5495	6727	6204	6324	6754	4256	6408	8138	4954	6760	8718	6935	77673	4078	5700	6554	3961	5902	6529	6796	5631	3759	1052	6575	7000	63537	6530	5582	7819	5212	4818	5737	4833	6299	6660
2	Chlorobi	0	0	0	0	0	0	1	0	0	0	0	0	1	0	0	0	0	0	0	0	0	0	0	0	0	0	0	0	0	0	0	0	0	0	0	0	0	0	0	0	0	0	0	0	0	0	0	0
2	Chloroflexi	0	0	0	0	0	0	0	0	0	0	1	0	1	0	0	1	0	0	0	0	0	0	0	0	0	1	0	0	0	0	0	0	0	0	0	0	0	0	0	0	0	0	0	0	0	0	0	0
2	Cyanobacteria	0	1	1	7	1	3	0	2	4	6	4	0	29	0	5	14	1	0	0	1	4	0	1	4	5	35	0	4	0	0	3	8	1	7	0	23	0	0	46	1	6	0	16	7	0	0	1	0
2	Firmicutes	7535	9332	9126	11861	6739	9303	5823	10018	12587	13476	11020	9875	116695	8982	9066	8229	7586	7625	9807	8674	7500	9938	7540	6952	8562	100461	9973	9582	7961	9518	9385	8948	8965	8680	9638	14542	7979	9180	114351	8314	9786	7638	8353	10079	8690	8548	7781	8097
2	Ignavibacteriae	0	0	0	0	0	0	0	0	0	0	0	0	0	0	0	0	0	0	1	0	0	0	0	0	0	1	0	0	0	0	0	0	0	0	0	1	0	0	1	0	0	0	0	0	0	0	0	0
2	Lentisphaerae	0	0	0	0	0	0	0	0	0	0	0	0	0	0	0	0	0	0	0	1	0	0	0	2	0	3	0	0	0	0	0	0	0	0	0	0	0	0	0	0	0	0	0	0	0	0	0	0
2	Nitrospirae	0	0	0	0	0	0	0	0	0	0	0	0	0	0	0	0	0	0	0	0	0	0	1	0	0	1	0	0	0	0	0	0	0	0	0	0	0	0	0	0	0	0	0	0	0	0	0	0
2	Omnitrophica	0	0	0	0	0	0	0	0	1	0	0	0	1	0	1	0	0	0	2	2	0	0	0	0	0	5	0	0	0	0	0	0	0	0	0	0	0	0	0	0	0	0	0	0	0	0	0	0
2	Parcubacteria	0	0	0	0	0	0	0	0	0	0	0	0	0	2	0	0	0	0	0	0	0	0	1	0	0	3	0	0	0	1	1	0	0	0	0	0	0	0	2	0	0	2	0	0	0	3	0	0
2	Planctomycetes	0	0	1	0	0	0	0	0	0	0	0	0	1	0	0	0	0	0	0	0	0	0	0	0	0	0	0	0	0	0	0	0	0	0	0	0	0	0	0	0	0	0	0	0	0	0	0	0
2	Proteobacteria	285	897	1051	549	775	530	1039	295	37	296	1073	1412	8239	1365	1303	1223	627	1443	1071	1205	484	560	1170	530	1156	12137	972	1048	1388	1057	489	191	177	784	974	643	166	559	8448	1219	1368	1146	878	1830	1187	1473	1251	929
2	Saccharibacteria	3	2	0	0	53	0	3	9	0	0	540	1	611	0	144	450	1	0	0	0	69	21	0	30	112	827	17	53	0	0	0	0	1	0	0	6	0	16	93	18	381	490	16	364	45	0	1	79
2	Tenericutes	0	0	0	0	0	0	0	0	0	1	0	1	2	0	0	0	0	0	0	0	0	0	0	0	4	4	0	0	0	0	0	0	0	0	0	0	0	0	0	3	1	0	1	2	0	0	0	0
2	Verrucomicrobia	30	1493	2042	901	771	1436	631	3	1064	386	150	12	8919	1001	24	672	2285	1041	892	754	742	846	1393	868	153	10671	2213	725	1342	2268	1391	1433	966	1754	2337	918	1858	525	17730	411	142	186	2738	139	1619	2411	1904	1507
[truncated: 4 more columns]

## Sheet: Phylum Group
taxlevel	taxon	CM	CY	SM	SY		taxon	CM	CY	SM	SY
2	Acidobacteria	0	0	1	0		Acidobacteria	0	0	4.81049e-06	0
2	Actinobacteria	20820	6022	3621	1634		Actinobacteria	0.100154	0.0289688	0.0174188	0.00786034
2	Bacteria_unclassified	52	32	46	55		Bacteria_unclassified	0.000250146	0.000153936	0.000221283	0.000264577
2	Bacteroidetes	52505	77673	63537	73008		Bacteroidetes	0.252575	0.373645	0.305644	0.351204
2	Chlorobi	1	0	0	0		Chlorobi	4.81049e-06	0	0	0
2	Chloroflexi	1	1	0	0		Chloroflexi	4.81049e-06	4.81049e-06	0	0
2	Cyanobacteria	29	35	46	40		Cyanobacteria	0.000139504	0.000168367	0.000221283	0.00019242
2	Firmicutes	116695	100461	114351	104705		Firmicutes	0.56136	0.483267	0.550084	0.503682
2	Ignavibacteriae	0	1	1	0		Ignavibacteriae	0	4.81049e-06	4.81049e-06	0
2	Lentisphaerae	0	3	0	2		Lentisphaerae	0	1.44315e-05	0	9.62098e-06
2	Nitrospirae	0	1	0	0		Nitrospirae	0	4.81049e-06	0	0
2	Omnitrophica	1	5	0	0		Omnitrophica	4.81049e-06	2.40525e-05	0	0
2	Parcubacteria	0	3	2	5		Parcubacteria	0	1.44315e-05	9.62098e-06	2.40525e-05
2	Planctomycetes	1	0	0	0		Planctomycetes	4.81049e-06	0	0	0
2	Proteobacteria	8239	12137	8448	13400		Proteobacteria	0.0396336	0.0583849	0.040639	0.0644606
2	Saccharibacteria	611	827	93	1713		Saccharibacteria	0.00293921	0.00397828	0.000447376	0.00824037
2	Tenericutes	2	4	0	12		Tenericutes	9.62098e-06	1.9242e-05	0	5.77259e-05
2	Verrucomicrobia	8919	10671	17730	13302		Verrucomicrobia	0.0429048	0.0513327	0.08529	0.0639891
	taxon	CM	CY	SM	SY
	Firmicutes	0.56136	0.483267	0.550084	0.503682
	Bacteroidetes	0.252575	0.373645	0.305644	0.351204
	Verrucomicrobia	0.0429048	0.0513327	0.08529	0.0639891
	Proteobacteria	0.0396336	0.0583849	0.040639	0.0644606
	Actinobacteria	0.100154	0.0289688	0.0174188	0.00786034
	Saccharibacteria	0.00293921	0.00397828	0.000447376	0.00824037
	Other	0.000432944	0.000423323	0.000476239	0.000562827

## Sheet: Class Individual
taxlevel	taxon	CM10	CM14	CM15	CM22	CM23	CM28	CM30	CM33	CM35	CM36	CM4	CM45	CM	CY11	CY2	CY20	CY21	CY26	CY27	CY3	CY31	CY39	CY41	CY46	CY5	CY	SM12	SM13	SM17	SM19	SM25	SM32	SM34	SM38	SM40	SM44	SM7	SM9	SM	SY1	SY16	SY18	SY24	SY29	SY37	SY42	SY43	SY47
3	Subgroup_6	0	0	0	0	0	0	0	0	0	0	0	0	0	0	0	0	0	0	0	0	0	0	0	0	0	0	0	0	0	0	0	0	0	0	0	1	0	0	1	0	0	0	0	0	0	0	0	0
3	Acidimicrobiia	0	0	0	0	0	0	0	0	0	0	0	0	0	0	0	0	0	0	0	0	0	0	0	0	0	0	0	0	0	0	0	0	0	0	0	0	0	0	0	0	0	0	0	0	0	0	0	0
3	Actinobacteria	12	12	9	96	11	33	95	802	62	89	34	26	1281	41	14	21	17	13	201	10	25	48	32	11	43	476	8	8	15	20	31	45	38	3	9	56	21	18	272	37	18	10	32	36	11	33	13	12
3	Actinobacteria_unclassified	0	1	0	0	0	0	0	0	0	0	0	0	1	0	0	0	0	0	0	0	1	0	0	0	0	1	0	0	0	0	0	0	0	1	0	0	0	0	1	0	0	0	1	0	0	0	0	0
3	Coriobacteriia	1653	1411	280	2177	1224	2419	1520	1315	2673	2507	639	1720	19538	431	37	508	479	445	1090	266	356	954	421	206	351	5544	61	202	63	497	115	156	376	462	601	77	718	20	3348	785	37	29	75	38	34	14	70	36
3	Thermoleophilia	0	0	0	0	0	0	0	0	0	0	0	0	0	0	0	1	0	0	0	0	0	0	0	0	0	1	0	0	0	0	0	0	0	0	0	0	0	0	0	0	0	0	0	0	0	0	0	0
3	Bacteria_unclassified	1	1	4	9	0	4	1	4	11	12	1	4	52	6	2	0	3	2	3	2	4	2	4	2	2	32	1	1	0	1	6	13	3	1	5	4	6	5	46	5	2	3	1	10	0	8	3	3
3	Bacteroidetes_unclassified	0	1	1	0	0	0	0	0	0	0	1	0	3	0	0	0	0	0	0	0	0	0	1	1	2	4	0	0	1	0	0	1	0	0	0	0	0	1	3	0	1	0	0	0	1	0	0	0
3	Bacteroidia	7803	4172	4808	1723	7741	3595	8210	4874	884	550	3860	4270	52490	5495	6718	6195	6323	6754	4256	6405	8137	4952	6759	8698	6931	77623	4077	5700	6549	3961	5901	6527	6796	5631	3759	1052	6572	6999	63524	6526	5580	7816	5210	4817	5735	4833	6296	6648
3	Cytophagia	0	0	0	0	1	0	0	0	0	0	0	0	1	0	0	0	0	0	0	0	1	0	0	0	0	1	0	0	0	0	0	0	0	0	0	0	2	0	2	0	0	0	0	0	0	0	0	0
3	Flavobacteriia	1	0	0	0	7	0	0	1	0	0	0	2	11	0	9	9	1	0	0	3	0	1	0	19	2	44	1	0	4	0	1	1	0	0	0	0	1	0	8	4	1	3	2	1	1	0	3	12
3	Sphingobacteriia	0	0	0	0	0	0	0	0	0	0	0	0	0	0	0	0	0	0	0	0	0	1	0	0	0	1	0	0	0	0	0	0	0	0	0	0	0	0	0	0	0	0	0	0	0	0	0	0
3	Chlorobia	0	0	0	0	0	0	1	0	0	0	0	0	1	0	0	0	0	0	0	0	0	0	0	0	0	0	0	0	0	0	0	0	0	0	0	0	0	0	0	0	0	0	0	0	0	0	0	0
3	Chloroflexi_unclassified	0	0	0	0	0	0	0	0	0	0	1	0	1	0	0	0	0	0	0	0	0	0	0	0	0	0	0	0	0	0	0	0	0	0	0	0	0	0	0	0	0	0	0	0	0	0	0	0
3	KD4-96	0	0	0	0	0	0	0	0	0	0	0	0	0	0	0	1	0	0	0	0	0	0	0	0	0	1	0	0	0	0	0	0	0	0	0	0	0	0	0	0	0	0	0	0	0	0	0	0
3	Cyanobacteria	0	0	0	0	1	0	0	0	0	0	0	0	1	0	0	0	0	0	0	0	0	0	0	0	0	0	0	1	0	0	0	0	0	0	0	0	0	0	1	0	0	0	0	1	0	0	0	0
3	Cyanobacteria_unclassified	0	0	0	0	0	0	0	0	0	0	0	0	0	0	0	0	0	0	0	0	0	0	0	0	0	0	0	0	0	0	0	0	0	0	0	0	0	0	0	0	0	0	0	0	0	0	0	0
3	Melainabacteria	0	1	1	7	0	3	0	2	4	6	4	0	28	0	5	14	1	0	0	1	4	0	1	4	5	35	0	3	0	0	3	8	1	7	0	23	0	0	45	1	6	0	16	6	0	0	1	0
3	Bacilli	847	1056	1949	3030	663	1745	542	3174	3949	4542	742	1650	23889	1369	401	464	672	1018	2029	647	1176	1562	1347	850	478	12013	1239	2945	1288	671	1646	2012	626	1340	2655	3425	1421	1563	20831	937	299	419	1375	853	1733	270	1057	1405
3	Clostridia	3942	4953	4515	4770	2802	5688	2875	4398	7556	7403	6769	5206	60877	4198	4758	3924	3819	3403	4525	4603	3638	5708	3069	3373	4545	49563	6037	4761	3183	4714	4136	3720	4925	3578	3921	7350	3870	3146	53341	3945	4349	3596	3572	4771	2991	4162	2878	3559
3	Erysipelotrichia	1021	1089	470	2035	1222	911	332	666	1030	1128	1284	1215	12403	1248	1315	1142	1001	819	1307	1005	543	1241	754	717	811	11903	746	704	922	1687	1022	1324	1247	1124	1339	1976	696	1811	14598	915	1936	1320	1444	1894	1333	1165	782	603
3	Firmicutes_unclassified	0	0	0	0	0	1	1	0	0	0	0	0	2	1	3	0	0	1	0	0	0	0	1	0	0	6	1	0	0	0	0	1	2	0	3	2	1	1	11	1	2	0	0	0	0	0	0	2
3	Negativicutes	1725	2234	2192	2026	2052	958	2073	1780	52	403	2225	1804	19524	2166	2589	2699	2094	2384	1946	2419	2143	1427	2369	2012	2728	26976	1950	1172	2568	2446	2581	1891	2165	2638	1720	1789	1991	2659	25570	2516	3200	2303	1962	2561	2633	2951	3064	2528
3	Ignavibacteria	0	0	0	0	0	0	0	0	0	0	0	0	0	0	0	0	0	0	1	0	0	0	0	0	0	1	0	0	0	0	0	0	0	0	0	1	0	0	1	0	0	0	0	0	0	0	0	0
3	Lentisphaeria	0	0	0	0	0	0	0	0	0	0	0	0	0	0	0	0	0	0	0	1	0	0	0	2	0	3	0	0	0	0	0	0	0	0	0	0	0	0	0	0	0	0	0	0	0	0	0	0
3	Nitrospira	0	0	0	0	0	0	0	0	0	0	0	0	0	0	0	0	0	0	0	0	0	0	1	0	0	1	0	0	0	0	0	0	0	0	0	0	0	0	0	0	0	0	0	0	0	0	0	0
3	Omnitrophica_cl	0	0	0	0	0	0	0	0	1	0	0	0	1	0	1	0	0	0	2	2	0	0	0	0	0	5	0	0	0	0	0	0	0	0	0	0	0	0	0	0	0	0	0	0	0	0	0	0
3	Candidatus_Falkowbacteria	0	0	0	0	0	0	0	0	0	0	0	0	0	1	0	0	0	0	0	0	0	0	0	0	0	1	0	0	0	0	1	0	0	0	0	0	0	0	1	0	0	0	0	0	0	1	0	0
3	Candidatus_Uhrbacteria	0	0	0	0	0	0	0	0	0	0	0	0	0	1	0	0	0	0	0	0	0	0	0	0	0	1	0	0	0	0	0	0	0	0	0	0	0	0	0	0	0	0	0	0	0	2	0	0
3	Parcubacteria_unclassified	0	0	0	0	0	0	0	0	0	0	0	0	0	0	0	0	0	0	0	0	0	0	1	0	0	1	0	0	0	1	0	0	0	0	0	0	0	0	1	0	0	2	0	0	0	0	0	0
3	Phycisphaerae	0	0	1	0	0	0	0	0	0	0	0	0	1	0	0	0	0	0	0	0	0	0	0	0	0	0	0	0	0	0	0	0	0	0	0	0	0	0	0	0	0	0	0	0	0	0	0	0
3	Alphaproteobacteria	9	7	2	20	11	7	21	1	4	1	1	4	88	12	28	18	0	20	8	11	12	2	3	1	8	123	2	9	8	1	7	1	0	3	18	1	15	3	68	10	18	2	5	12	5	10	1	4
3	Betaproteobacteria	182	89	67	41	186	82	313	107	6	1	87	281	1442	77	344	150	314	545	73	112	260	45	170	312	140	2542	135	18	397	302	173	128	125	85	42	20	81	279	1785	294	325	230	105	346	115	263	217	112
3	Deltaproteobacteria	87	799	972	463	563	436	697	179	27	292	974	1120	6609	1227	918	1044	283	877	988	1015	212	503	942	213	987	9209	832	1016	982	742	261	59	45	674	911	596	60	215	6393	894	977	912	753	1448	1011	1168	1022	777
3	Epsilonproteobacteria	0	0	0	0	0	1	0	0	0	0	0	0	1	0	0	0	0	0	0	0	0	0	0	0	0	0	0	0	0	0	0	0	0	0	0	0	0	0	0	0	0	0	0	0	0	1	0	0
3	Gammaproteobacteria	7	2	10	25	15	4	8	8	0	2	11	7	99	24	10	6	30	1	2	49	0	10	29	4	16	181	3	5	0	12	48	3	7	22	2	26	10	62	200	20	48	2	15	16	43	22	6	36
3	Proteobacteria_unclassified	0	0	0	0	0	0	0	0	0	0	0	0	0	25	3	5	0	0	0	18	0	0	26	0	5	82	0	0	1	0	0	0	0	0	1	0	0	0	2	1	0	0	0	8	13	9	5	0
3	Unknown_Class	3	2	0	0	53	0	3	9	0	0	540	1	611	0	144	450	1	0	0	0	69	21	0	30	112	827	17	53	0	0	0	0	1	0	0	6	0	16	93	18	381	490	16	364	45	0	1	79
3	Mollicutes	0	0	0	0	0	0	0	0	0	1	0	1	2	0	0	0	0	0	0	0	0	0	0	0	4	4	0	0	0	0	0	0	0	0	0	0	0	0	0	3	1	0	1	2	0	0	0	0
3	OPB35_soil_group	0	0	0	0	0	0	0	0	0	0	0	0	0	0	0	0	0	0	0	0	0	0	0	0	0	0	0	0	0	0	0	0	0	0	0	0	0	0	0	0	0	0	0	0	0	0	0	0
3	Opitutae	0	0	0	0	0	0	0	0	0	1	0	0	1	0	0	0	0	0	0	0	0	0	0	0	0	0	0	0	0	0	0	0	0	0	0	0	0	0	0	0	0	0	0	0	0	0	0	0
3	Verrucomicrobiae	30	1493	2042	901	771	1436	631	3	1064	385	150	12	8918	1001	24	672	2285	1041	892	754	742	846	1393	868	153	10671	2213	725	1342	2268	1391	1433	966	1754	2337	918	1858	525	17730	411	142	186	2738	139	1619	2411	1904	1507
[truncated: 4 more columns]

## Sheet: Class Group
taxlevel	taxon	CM	CY	SM	SY		taxon	CM	CY	SM	SY
3	Subgroup_6	0	0	1	0		Subgroup_6	0	0	4.81056e-06	0
3	Acidimicrobiia	0	0	0	1		Acidimicrobiia	0	0	0	4.81056e-06
3	Actinobacteria	1281	476	272	295		Actinobacteria	0.00616233	0.00228983	0.00130847	0.00141912
3	Actinobacteria_unclassified	1	1	1	6		Actinobacteria_unclassified	4.81056e-06	4.81056e-06	4.81056e-06	2.88634e-05
3	Coriobacteriia	19538	5544	3348	1332		Coriobacteriia	0.0939887	0.0266697	0.0161058	0.00640767
3	Thermoleophilia	0	1	0	0		Thermoleophilia	0	4.81056e-06	0	0
3	Bacteria_unclassified	52	32	46	55		Bacteria_unclassified	0.000250149	0.000153938	0.000221286	0.000264581
3	Bacteroidetes_unclassified	3	4	3	2		Bacteroidetes_unclassified	1.44317e-05	1.92422e-05	1.44317e-05	9.62112e-06
3	Bacteroidia	52490	77623	63524	72974		Bacteroidia	0.252506	0.37341	0.305586	0.351046
3	Cytophagia	1	1	2	0		Cytophagia	4.81056e-06	4.81056e-06	9.62112e-06	0
3	Flavobacteriia	11	44	8	32		Flavobacteriia	5.29162e-05	0.000211665	3.84845e-05	0.000153938
3	Sphingobacteriia	0	1	0	0		Sphingobacteriia	0	4.81056e-06	0	0
3	Chlorobia	1	0	0	0		Chlorobia	4.81056e-06	0	0	0
3	Chloroflexi_unclassified	1	0	0	0		Chloroflexi_unclassified	4.81056e-06	0	0	0
3	KD4-96	0	1	0	0		KD4-96	0	4.81056e-06	0	0
3	Cyanobacteria	1	0	1	2		Cyanobacteria	4.81056e-06	0	4.81056e-06	9.62112e-06
3	Cyanobacteria_unclassified	0	0	0	1		Cyanobacteria_unclassified	0	0	0	4.81056e-06
3	Melainabacteria	28	35	45	37		Melainabacteria	0.000134696	0.00016837	0.000216475	0.000177991
3	Bacilli	23889	12013	20831	11328		Bacilli	0.114919	0.0577893	0.100209	0.054494
3	Clostridia	60877	49563	53341	47697		Clostridia	0.292852	0.238426	0.2566	0.229449
3	Erysipelotrichia	12403	11903	14598	15746		Erysipelotrichia	0.0596654	0.0572601	0.0702246	0.0757471
3	Firmicutes_unclassified	2	6	11	6		Firmicutes_unclassified	9.62112e-06	2.88634e-05	5.29162e-05	2.88634e-05
3	Negativicutes	19524	26976	25570	29928		Negativicutes	0.0939214	0.12977	0.123006	0.14397
3	Ignavibacteria	0	1	1	0		Ignavibacteria	0	4.81056e-06	4.81056e-06	0
3	Lentisphaeria	0	3	0	2		Lentisphaeria	0	1.44317e-05	0	9.62112e-06
3	Nitrospira	0	1	0	0		Nitrospira	0	4.81056e-06	0	0
3	Omnitrophica_cl	1	5	0	0		Omnitrophica_cl	4.81056e-06	2.40528e-05	0	0
3	Candidatus_Falkowbacteria	0	1	1	1		Candidatus_Falkowbacteria	0	4.81056e-06	4.81056e-06	4.81056e-06
3	Candidatus_Uhrbacteria	0	1	0	2		Candidatus_Uhrbacteria	0	4.81056e-06	0	9.62112e-06
3	Parcubacteria_unclassified	0	1	1	2		Parcubacteria_unclassified	0	4.81056e-06	4.81056e-06	9.62112e-06
3	Phycisphaerae	1	0	0	0		Phycisphaerae	4.81056e-06	0	0	0
3	Alphaproteobacteria	88	123	68	75		Alphaproteobacteria	0.000423329	0.000591699	0.000327118	0.000360792
3	Betaproteobacteria	1442	2542	1785	2344		Betaproteobacteria	0.00693683	0.0122284	0.00858685	0.011276
3	Deltaproteobacteria	6609	9209	6393	10638		Deltaproteobacteria	0.031793	0.0443004	0.0307539	0.0511747
3	Epsilonproteobacteria	1	0	0	1		Epsilonproteobacteria	4.81056e-06	0	0	4.81056e-06
3	Gammaproteobacteria	99	181	200	306		Gammaproteobacteria	0.000476245	0.000870711	0.000962112	0.00147203
3	Proteobacteria_unclassified	0	82	2	36		Proteobacteria_unclassified	0	0.000394466	9.62112e-06	0.00017318
3	Unknown_Class	611	827	93	1713		Unknown_Class	0.00293925	0.00397833	0.000447382	0.00824049
3	Mollicutes	2	4	0	12		Mollicutes	9.62112e-06	1.92422e-05	0	5.77267e-05
3	OPB35_soil_group	0	0	0	1		OPB35_soil_group	0	0	0	4.81056e-06
3	Opitutae	1	0	0	0		Opitutae	4.81056e-06	0	0	0
3	Verrucomicrobiae	8918	10671	17730	13301		Verrucomicrobiae	0.0429006	0.0513335	0.0852912	0.0639853
	taxon	CM	CY	SM	SY
	Bacteroidia	0.252506	0.37341	0.305586	0.351046
	Clostridia	0.292852	0.238426	0.2566	0.229449
	Negativicutes	0.0939214	0.12977	0.123006	0.14397
	Bacilli	0.114919	0.0577893	0.100209	0.054494
	Erysipelotrichia	0.0596654	0.0572601	0.0702246	0.0757471
	Verrucomicrobiae	0.0429006	0.0513335	0.0852912	0.0639853
	Deltaproteobacteria	0.031793	0.0443004	0.0307539	0.0511747
	Coriobacteriia	0.0939887	0.0266697	0.0161058	0.00640767
	Betaproteobacteria	0.00693683	0.0122284	0.00858685	0.011276
	Unknown_Class	0.00293925	0.00397833	0.000447382	0.00824049
	Actinobacteria	0.00616233	0.00228983	0.00130847	0.00141912
	Other	0.0014143	0.00254479	0.00188093	0.00279012

## Sheet: Order Individual
taxlevel	taxon	CM10	CM14	CM15	CM22	CM23	CM28	CM30	CM33	CM35	CM36	CM4	CM45	CM	CY11	CY2	CY20	CY21	CY26	CY27	CY3	CY31	CY39	CY41	CY46	CY5	CY	SM12	SM13	SM17	SM19	SM25	SM32	SM34	SM38	SM40	SM44	SM7	SM9	SM	SY1	SY16	SY18	SY24	SY29	SY37	SY42	SY43	SY47
4	Subgroup_6_or	0	0	0	0	0	0	0	0	0	0	0	0	0	0	0	0	0	0	0	0	0	0	0	0	0	0	0	0	0	0	0	0	0	0	0	1	0	0	1	0	0	0	0	0	0	0	0	0
4	Acidimicrobiales	0	0	0	0	0	0	0	0	0	0	0	0	0	0	0	0	0	0	0	0	0	0	0	0	0	0	0	0	0	0	0	0	0	0	0	0	0	0	0	0	0	0	0	0	0	0	0	0
4	Bifidobacteriales	6	6	3	89	3	28	88	780	45	60	22	10	1140	26	0	3	1	11	163	0	2	9	12	1	3	231	0	2	2	1	12	0	14	0	3	5	15	1	55	1	0	0	2	1	1	1	2	1
4	Corynebacteriales	2	0	0	0	1	4	2	16	8	22	0	3	58	0	0	0	0	0	11	0	0	16	0	0	1	28	0	0	1	0	0	27	2	1	0	0	0	0	31	1	1	0	0	0	0	0	0	0
4	Frankiales	0	0	0	0	0	0	0	0	0	0	0	0	0	0	0	0	0	0	0	0	0	0	0	0	0	0	0	1	0	0	0	0	0	0	0	0	0	0	1	0	0	0	0	0	0	0	0	0
4	Micrococcales	4	6	6	7	7	1	5	6	9	7	12	13	83	15	14	18	16	2	27	10	23	23	20	10	39	217	6	5	12	19	19	18	22	2	6	51	6	17	183	35	17	10	30	35	10	32	11	11
4	PeM15	0	0	0	0	0	0	0	0	0	0	0	0	0	0	0	0	0	0	0	0	0	0	0	0	0	0	1	0	0	0	0	0	0	0	0	0	0	0	1	0	0	0	0	0	0	0	0	0
4	Propionibacteriales	0	0	0	0	0	0	0	0	0	0	0	0	0	0	0	0	0	0	0	0	0	0	0	0	0	0	1	0	0	0	0	0	0	0	0	0	0	0	1	0	0	0	0	0	0	0	0	0
4	Actinobacteria_unclassified	0	1	0	0	0	0	0	0	0	0	0	0	1	0	0	0	0	0	0	0	1	0	0	0	0	1	0	0	0	0	0	0	0	1	0	0	0	0	1	0	0	0	1	0	0	0	0	0
4	Coriobacteriales	1653	1411	280	2177	1224	2419	1520	1315	2673	2507	639	1720	19538	431	37	508	479	445	1090	266	356	954	421	206	351	5544	61	202	63	497	115	156	376	462	601	77	718	20	3348	785	37	29	75	38	34	14	70	36
4	Solirubrobacterales	0	0	0	0	0	0	0	0	0	0	0	0	0	0	0	1	0	0	0	0	0	0	0	0	0	1	0	0	0	0	0	0	0	0	0	0	0	0	0	0	0	0	0	0	0	0	0	0
4	Bacteria_unclassified	1	1	4	9	0	4	1	4	11	12	1	4	52	6	2	0	3	2	3	2	4	2	4	2	2	32	1	1	0	1	6	13	3	1	5	4	6	5	46	5	2	3	1	10	0	8	3	3
4	Bacteroidetes_unclassified	0	1	1	0	0	0	0	0	0	0	1	0	3	0	0	0	0	0	0	0	0	0	1	1	2	4	0	0	1	0	0	1	0	0	0	0	0	1	3	0	1	0	0	0	1	0	0	0
4	Bacteroidales	7803	4172	4808	1723	7741	3595	8210	4873	884	550	3860	4270	52489	5495	6718	6195	6323	6754	4256	6405	8137	4952	6759	8698	6931	77623	4077	5700	6549	3961	5901	6527	6796	5631	3759	1052	6572	6999	63524	6526	5580	7816	5210	4817	5735	4833	6296	6648
4	Bacteroidia_unclassified	0	0	0	0	0	0	0	1	0	0	0	0	1	0	0	0	0	0	0	0	0	0	0	0	0	0	0	0	0	0	0	0	0	0	0	0	0	0	0	0	0	0	0	0	0	0	0	0
4	Cytophagales	0	0	0	0	1	0	0	0	0	0	0	0	1	0	0	0	0	0	0	0	1	0	0	0	0	1	0	0	0	0	0	0	0	0	0	0	2	0	2	0	0	0	0	0	0	0	0	0
4	Flavobacteriales	1	0	0	0	7	0	0	1	0	0	0	2	11	0	9	9	1	0	0	3	0	1	0	19	2	44	1	0	4	0	1	1	0	0	0	0	1	0	8	4	1	3	2	1	1	0	3	12
4	Sphingobacteriales	0	0	0	0	0	0	0	0	0	0	0	0	0	0	0	0	0	0	0	0	0	1	0	0	0	1	0	0	0	0	0	0	0	0	0	0	0	0	0	0	0	0	0	0	0	0	0	0
4	Chlorobiales	0	0	0	0	0	0	1	0	0	0	0	0	1	0	0	0	0	0	0	0	0	0	0	0	0	0	0	0	0	0	0	0	0	0	0	0	0	0	0	0	0	0	0	0	0	0	0	0
4	Chloroflexi_unclassified	0	0	0	0	0	0	0	0	0	0	1	0	1	0	0	0	0	0	0	0	0	0	0	0	0	0	0	0	0	0	0	0	0	0	0	0	0	0	0	0	0	0	0	0	0	0	0	0
4	KD4-96_or	0	0	0	0	0	0	0	0	0	0	0	0	0	0	0	1	0	0	0	0	0	0	0	0	0	1	0	0	0	0	0	0	0	0	0	0	0	0	0	0	0	0	0	0	0	0	0	0
4	SubsectionI	0	0	0	0	1	0	0	0	0	0	0	0	1	0	0	0	0	0	0	0	0	0	0	0	0	0	0	1	0	0	0	0	0	0	0	0	0	0	1	0	0	0	0	1	0	0	0	0
4	Cyanobacteria_unclassified	0	0	0	0	0	0	0	0	0	0	0	0	0	0	0	0	0	0	0	0	0	0	0	0	0	0	0	0	0	0	0	0	0	0	0	0	0	0	0	0	0	0	0	0	0	0	0	0
4	Gastranaerophilales	0	1	1	7	0	3	0	2	4	6	4	0	28	0	5	14	1	0	0	1	4	0	1	4	5	35	0	3	0	0	3	8	1	7	0	23	0	0	45	1	6	0	16	6	0	0	1	0
4	Bacillales	1	1	0	0	0	1	1	2	2	2	0	1	11	0	0	6	0	0	1	4	1	2	0	3	1	18	3	3	0	0	5	82	1	2	1	18	1	0	116	0	5	15	0	1	1	0	0	1
4	Bacilli_unclassified	0	24	3	7	46	0	0	1	0	0	0	0	81	13	37	16	0	2	0	73	0	2	20	9	13	185	0	7	53	3	4	7	2	3	0	7	0	29	115	6	12	149	9	0	6	3	5	55
4	Lactobacillales	846	1031	1946	3023	617	1744	541	3171	3947	4540	742	1649	23797	1356	364	442	672	1016	2028	570	1175	1558	1327	838	464	11810	1236	2935	1235	668	1637	1923	623	1335	2654	3400	1420	1534	20600	931	282	255	1366	852	1726	267	1052	1349
4	Clostridia_unclassified	0	0	0	0	0	0	0	1	0	0	0	0	1	0	1	0	0	0	0	0	0	0	0	0	0	1	0	0	0	0	0	0	0	0	1	0	0	0	1	1	2	0	0	0	0	0	0	0
4	Clostridiales	3942	4953	4515	4770	2802	5688	2875	4397	7556	7403	6769	5206	60876	4198	4757	3924	3819	3403	4525	4603	3638	5708	3069	3373	4545	49562	6037	4761	3183	4714	4136	3720	4925	3578	3920	7350	3870	3146	53340	3944	4347	3596	3572	4771	2991	4162	2878	3559
4	Erysipelotrichales	1021	1089	470	2035	1222	911	332	666	1030	1128	1284	1215	12403	1248	1315	1142	1001	819	1307	1005	543	1241	754	717	811	11903	746	704	922	1687	1022	1324	1247	1124	1339	1976	696	1811	14598	915	1936	1320	1444	1894	1333	1165	782	603
4	Firmicutes_unclassified	0	0	0	0	0	1	1	0	0	0	0	0	2	1	3	0	0	1	0	0	0	0	1	0	0	6	1	0	0	0	0	1	2	0	3	2	1	1	11	1	2	0	0	0	0	0	0	2
4	Selenomonadales	1725	2234	2192	2026	2052	958	2073	1780	52	403	2225	1804	19524	2166	2589	2699	2094	2384	1946	2419	2143	1427	2369	2012	2728	26976	1950	1172	2568	2446	2581	1891	2165	2638	1720	1789	1991	2659	25570	2516	3200	2303	1962	2561	2633	2951	3064	2528
4	Ignavibacteriales	0	0	0	0	0	0	0	0	0	0	0	0	0	0	0	0	0	0	1	0	0	0	0	0	0	1	0	0	0	0	0	0	0	0	0	1	0	0	1	0	0	0	0	0	0	0	0	0
4	Victivallales	0	0	0	0	0	0	0	0	0	0	0	0	0	0	0	0	0	0	0	1	0	0	0	2	0	3	0	0	0	0	0	0	0	0	0	0	0	0	0	0	0	0	0	0	0	0	0	0
4	Nitrospirales	0	0	0	0	0	0	0	0	0	0	0	0	0	0	0	0	0	0	0	0	0	0	1	0	0	1	0	0	0	0	0	0	0	0	0	0	0	0	0	0	0	0	0	0	0	0	0	0
4	Omnitrophica_or	0	0	0	0	0	0	0	0	1	0	0	0	1	0	1	0	0	0	2	2	0	0	0	0	0	5	0	0	0	0	0	0	0	0	0	0	0	0	0	0	0	0	0	0	0	0	0	0
4	Candidatus_Falkowbacteria_or	0	0	0	0	0	0	0	0	0	0	0	0	0	1	0	0	0	0	0	0	0	0	0	0	0	1	0	0	0	0	1	0	0	0	0	0	0	0	1	0	0	0	0	0	0	1	0	0
4	Candidatus_Uhrbacteria_or	0	0	0	0	0	0	0	0	0	0	0	0	0	1	0	0	0	0	0	0	0	0	0	0	0	1	0	0	0	0	0	0	0	0	0	0	0	0	0	0	0	0	0	0	0	2	0	0
4	Parcubacteria_unclassified	0	0	0	0	0	0	0	0	0	0	0	0	0	0	0	0	0	0	0	0	0	0	1	0	0	1	0	0	0	1	0	0	0	0	0	0	0	0	1	0	0	2	0	0	0	0	0	0
4	Pla1_lineage	0	0	1	0	0	0	0	0	0	0	0	0	1	0	0	0	0	0	0	0	0	0	0	0	0	0	0	0	0	0	0	0	0	0	0	0	0	0	0	0	0	0	0	0	0	0	0	0
4	Alphaproteobacteria_unclassified	0	0	0	0	0	0	0	0	2	0	0	0	2	3	0	0	0	0	0	0	0	0	0	0	0	3	0	0	0	0	0	0	0	0	0	0	0	0	0	0	15	1	0	1	0	0	0	0
4	Rhizobiales	0	0	0	0	0	0	1	0	0	0	0	0	1	0	0	0	0	0	0	0	0	0	0	0	0	0	0	0	0	0	0	0	0	1	0	0	0	0	1	0	0	0	0	0	0	0	0	0
4	Rhodobacterales	0	0	0	0	0	0	0	0	0	0	0	0	0	0	0	0	0	0	0	0	0	1	0	0	0	1	0	0	0	0	0	0	0	0	0	0	0	0	0	0	0	0	0	0	0	0	0	0
4	Rhodospirillales	9	7	2	20	11	7	20	1	2	1	1	4	85	9	28	18	0	20	8	11	12	1	3	1	8	119	2	9	8	1	7	1	0	2	18	1	15	3	67	10	3	1	5	11	5	10	1	4
4	Rickettsiales	0	0	0	0	0	0	0	0	0	0	0	0	0	0	0	0	0	0	0	0	0	0	0	0	0	0	0	0	0	0	0	0	0	0	0	0	0	0	0	0	0	0	0	0	0	0	0	0
4	Burkholderiales	182	89	67	41	186	82	313	106	4	1	87	281	1439	77	344	150	314	542	72	112	260	45	170	312	140	2538	135	18	397	302	173	128	125	85	42	20	81	278	1784	293	325	228	104	346	115	262	216	112
4	Nitrosomonadales	0	0	0	0	0	0	0	1	2	0	0	0	3	0	0	0	0	3	1	0	0	0	0	0	0	4	0	0	0	0	0	0	0	0	0	0	0	1	1	1	0	2	0	0	0	1	1	0
4	Rhodocyclales	0	0	0	0	0	0	0	0	0	0	0	0	0	0	0	0	0	0	0	0	0	0	0	0	0	0	0	0	0	0	0	0	0	0	0	0	0	0	0	0	0	0	1	0	0	0	0	0
4	Deltaproteobacteria_unclassified	0	0	0	0	0	0	0	0	0	0	0	0	0	0	0	0	0	0	0	0	0	0	0	0	0	0	0	0	0	1	0	0	0	0	0	0	0	0	1	0	0	0	0	0	0	0	0	0
4	Desulfobacterales	0	0	0	0	0	0	0	0	0	0	0	0	0	0	0	0	0	0	0	0	0	0	0	0	0	0	0	0	0	0	0	0	0	0	0	0	0	0	0	1	0	0	0	0	0	0	0	0
4	Desulfovibrionales	87	799	972	463	563	436	697	179	27	292	973	1119	6607	1227	918	1044	283	877	988	1015	212	503	942	213	987	9209	832	1016	982	741	261	59	45	674	911	596	60	215	6392	893	977	912	753	1448	1011	1168	1022	777
4	Myxococcales	0	0	0	0	0	0	0	0	0	0	1	0	1	0	0	0	0	0	0	0	0	0	0	0	0	0	0	0	0	0	0	0	0	0	0	0	0	0	0	0	0	0	0	0	0	0	0	0
4	SAR324_clade(Marine_group_B)	0	0	0	0	0	0	0	0	0	0	0	1	1	0	0	0	0	0	0	0	0	0	0	0	0	0	0	0	0	0	0	0	0	0	0	0	0	0	0	0	0	0	0	0	0	0	0	0
4	Campylobacterales	0	0	0	0	0	1	0	0	0	0	0	0	1	0	0	0	0	0	0	0	0	0	0	0	0	0	0	0	0	0	0	0	0	0	0	0	0	0	0	0	0	0	0	0	0	1	0	0
4	Chromatiales	0	0	0	0	0	0	0	0	0	0	0	0	0	0	0	0	0	0	0	0	0	0	0	0	0	0	0	0	0	0	0	0	0	0	0	0	1	0	1	0	0	0	0	0	0	0	0	0
4	Enterobacteriales	6	2	8	23	13	3	7	5	0	2	11	6	86	24	10	6	30	1	2	48	0	10	29	3	16	179	2	4	0	12	48	3	7	22	0	26	8	58	190	18	48	2	14	16	43	20	6	36
4	Methylococcales	0	0	0	0	0	0	0	0	0	0	0	0	0	0	0	0	0	0	0	0	0	0	0	0	0	0	0	0	0	0	0	0	0	0	1	0	1	0	2	0	0	0	0	0	0	0	0	0
4	Pasteurellales	0	0	0	0	1	0	0	0	0	0	0	0	1	0	0	0	0	0	0	1	0	0	0	1	0	2	0	0	0	0	0	0	0	0	0	0	0	1	1	1	0	0	0	0	0	2	0	0
4	Pseudomonadales	1	0	2	1	1	1	1	3	0	0	0	0	10	0	0	0	0	0	0	0	0	0	0	0	0	0	1	1	0	0	0	0	0	0	1	0	0	3	6	1	0	0	1	0	0	0	0	0
4	Xanthomonadales	0	0	0	1	0	0	0	0	0	0	0	1	2	0	0	0	0	0	0	0	0	0	0	0	0	0	0	0	0	0	0	0	0	0	0	0	0	0	0	0	0	0	0	0	0	0	0	0
4	Proteobacteria_unclassified	0	0	0	0	0	0	0	0	0	0	0	0	0	25	3	5	0	0	0	18	0	0	26	0	5	82	0	0	1	0	0	0	0	0	1	0	0	0	2	1	0	0	0	8	13	9	5	0
4	Unknown_Order	3	2	0	0	53	0	3	9	0	0	540	1	611	0	144	450	1	0	0	0	69	21	0	30	112	827	17	53	0	0	0	0	1	0	0	6	0	16	93	18	381	490	16	364	45	0	1	79
4	Mollicutes_RF9	0	0	0	0	0	0	0	0	0	0	0	1	1	0	0	0	0	0	0	0	0	0	0	0	4	4	0	0	0	0	0	0	0	0	0	0	0	0	0	3	1	0	1	2	0	0	0	0
4	NB1-n	0	0	0	0	0	0	0	0	0	1	0	0	1	0	0	0	0	0	0	0	0	0	0	0	0	0	0	0	0	0	0	0	0	0	0	0	0	0	0	0	0	0	0	0	0	0	0	0
4	OPB35_soil_group_or	0	0	0	0	0	0	0	0	0	0	0	0	0	0	0	0	0	0	0	0	0	0	0	0	0	0	0	0	0	0	0	0	0	0	0	0	0	0	0	0	0	0	0	0	0	0	0	0
4	Opitutales	0	0	0	0	0	0	0	0	0	1	0	0	1	0	0	0	0	0	0	0	0	0	0	0	0	0	0	0	0	0	0	0	0	0	0	0	0	0	0	0	0	0	0	0	0	0	0	0
4	Verrucomicrobiales	30	1493	2042	901	771	1436	631	3	1064	385	150	12	8918	1001	24	672	2285	1041	892	754	742	846	1393	868	153	10671	2213	725	1342	2268	1391	1433	966	1754	2337	918	1858	525	17730	411	142	186	2738	139	1619	2411	1904	1507
[truncated: 4 more columns]

## Sheet: Order Group
taxlevel	taxon	CM	CY	SM	SY		taxon	CM	CY	SM	SY
4	Subgroup_6_or	0	0	1	0		Subgroup_6_or	0	0	4.81056e-06	0
4	Acidimicrobiales	0	0	0	1		Acidimicrobiales	0	0	0	4.81056e-06
4	Bifidobacteriales	1140	231	55	17		Bifidobacteriales	0.00548404	0.00111124	0.000264581	8.17795e-05
4	Corynebacteriales	58	28	31	5		Corynebacteriales	0.000279012	0.000134696	0.000149127	2.40528e-05
4	Frankiales	0	0	1	0		Frankiales	0	0	4.81056e-06	0
4	Micrococcales	83	217	183	273		Micrococcales	0.000399276	0.00104389	0.000880333	0.00131328
4	PeM15	0	0	1	0		PeM15	0	0	4.81056e-06	0
4	Propionibacteriales	0	0	1	0		Propionibacteriales	0	0	4.81056e-06	0
4	Actinobacteria_unclassified	1	1	1	6		Actinobacteria_unclassified	4.81056e-06	4.81056e-06	4.81056e-06	2.88634e-05
4	Coriobacteriales	19538	5544	3348	1332		Coriobacteriales	0.0939887	0.0266697	0.0161058	0.00640767
4	Solirubrobacterales	0	1	0	0		Solirubrobacterales	0	4.81056e-06	0	0
4	Bacteria_unclassified	52	32	46	55		Bacteria_unclassified	0.000250149	0.000153938	0.000221286	0.000264581
4	Bacteroidetes_unclassified	3	4	3	2		Bacteroidetes_unclassified	1.44317e-05	1.92422e-05	1.44317e-05	9.62112e-06
4	Bacteroidales	52489	77623	63524	72973		Bacteroidales	0.252501	0.37341	0.305586	0.351041
4	Bacteroidia_unclassified	1	0	0	1		Bacteroidia_unclassified	4.81056e-06	0	0	4.81056e-06
4	Cytophagales	1	1	2	0		Cytophagales	4.81056e-06	4.81056e-06	9.62112e-06	0
4	Flavobacteriales	11	44	8	32		Flavobacteriales	5.29162e-05	0.000211665	3.84845e-05	0.000153938
4	Sphingobacteriales	0	1	0	0		Sphingobacteriales	0	4.81056e-06	0	0
4	Chlorobiales	1	0	0	0		Chlorobiales	4.81056e-06	0	0	0
4	Chloroflexi_unclassified	1	0	0	0		Chloroflexi_unclassified	4.81056e-06	0	0	0
4	KD4-96_or	0	1	0	0		KD4-96_or	0	4.81056e-06	0	0
4	SubsectionI	1	0	1	2		SubsectionI	4.81056e-06	0	4.81056e-06	9.62112e-06
4	Cyanobacteria_unclassified	0	0	0	1		Cyanobacteria_unclassified	0	0	0	4.81056e-06
4	Gastranaerophilales	28	35	45	37		Gastranaerophilales	0.000134696	0.00016837	0.000216475	0.000177991
4	Bacillales	11	18	116	31		Bacillales	5.29162e-05	8.65901e-05	0.000558025	0.000149127
4	Bacilli_unclassified	81	185	115	294		Bacilli_unclassified	0.000389655	0.000889954	0.000553214	0.0014143
4	Lactobacillales	23797	11810	20600	11003		Lactobacillales	0.114477	0.0568127	0.0990975	0.0529306
4	Clostridia_unclassified	1	1	1	3		Clostridia_unclassified	4.81056e-06	4.81056e-06	4.81056e-06	1.44317e-05
4	Clostridiales	60876	49562	53340	47694		Clostridiales	0.292848	0.238421	0.256595	0.229435
4	Erysipelotrichales	12403	11903	14598	15746		Erysipelotrichales	0.0596654	0.0572601	0.0702246	0.0757471
4	Firmicutes_unclassified	2	6	11	6		Firmicutes_unclassified	9.62112e-06	2.88634e-05	5.29162e-05	2.88634e-05
4	Selenomonadales	19524	26976	25570	29928		Selenomonadales	0.0939214	0.12977	0.123006	0.14397
4	Ignavibacteriales	0	1	1	0		Ignavibacteriales	0	4.81056e-06	4.81056e-06	0
4	Victivallales	0	3	0	2		Victivallales	0	1.44317e-05	0	9.62112e-06
4	Nitrospirales	0	1	0	0		Nitrospirales	0	4.81056e-06	0	0
4	Omnitrophica_or	1	5	0	0		Omnitrophica_or	4.81056e-06	2.40528e-05	0	0
4	Candidatus_Falkowbacteria_or	0	1	1	1		Candidatus_Falkowbacteria_or	0	4.81056e-06	4.81056e-06	4.81056e-06
4	Candidatus_Uhrbacteria_or	0	1	0	2		Candidatus_Uhrbacteria_or	0	4.81056e-06	0	9.62112e-06
4	Parcubacteria_unclassified	0	1	1	2		Parcubacteria_unclassified	0	4.81056e-06	4.81056e-06	9.62112e-06
4	Pla1_lineage	1	0	0	0		Pla1_lineage	4.81056e-06	0	0	0
4	Alphaproteobacteria_unclassified	2	3	0	20		Alphaproteobacteria_unclassified	9.62112e-06	1.44317e-05	0	9.62112e-05
4	Rhizobiales	1	0	1	0		Rhizobiales	4.81056e-06	0	4.81056e-06	0
4	Rhodobacterales	0	1	0	0		Rhodobacterales	0	4.81056e-06	0	0
4	Rhodospirillales	85	119	67	54		Rhodospirillales	0.000408898	0.000572457	0.000322308	0.00025977
4	Rickettsiales	0	0	0	1		Rickettsiales	0	0	0	4.81056e-06
4	Burkholderiales	1439	2538	1784	2338		Burkholderiales	0.0069224	0.0122092	0.00858204	0.0112471
4	Nitrosomonadales	3	4	1	5		Nitrosomonadales	1.44317e-05	1.92422e-05	4.81056e-06	2.40528e-05
4	Rhodocyclales	0	0	0	1		Rhodocyclales	0	0	0	4.81056e-06
4	Deltaproteobacteria_unclassified	0	0	1	0		Deltaproteobacteria_unclassified	0	0	4.81056e-06	0
4	Desulfobacterales	0	0	0	1		Desulfobacterales	0	0	0	4.81056e-06
4	Desulfovibrionales	6607	9209	6392	10637		Desulfovibrionales	0.0317834	0.0443004	0.0307491	0.0511699
4	Myxococcales	1	0	0	0		Myxococcales	4.81056e-06	0	0	0
4	SAR324_clade(Marine_group_B)	1	0	0	0		SAR324_clade(Marine_group_B)	4.81056e-06	0	0	0
4	Campylobacterales	1	0	0	1		Campylobacterales	4.81056e-06	0	0	4.81056e-06
4	Chromatiales	0	0	1	0		Chromatiales	0	0	4.81056e-06	0
4	Enterobacteriales	86	179	190	297		Enterobacteriales	0.000413708	0.00086109	0.000914006	0.00142874
4	Methylococcales	0	0	2	1		Methylococcales	0	0	9.62112e-06	4.81056e-06
4	Pasteurellales	1	2	1	3		Pasteurellales	4.81056e-06	9.62112e-06	4.81056e-06	1.44317e-05
4	Pseudomonadales	10	0	6	5		Pseudomonadales	4.81056e-05	0	2.88634e-05	2.40528e-05
4	Xanthomonadales	2	0	0	0		Xanthomonadales	9.62112e-06	0	0	0
4	Proteobacteria_unclassified	0	82	2	36		Proteobacteria_unclassified	0	0.000394466	9.62112e-06	0.00017318
4	Unknown_Order	611	827	93	1713		Unknown_Order	0.00293925	0.00397833	0.000447382	0.00824049
4	Mollicutes_RF9	1	4	0	12		Mollicutes_RF9	4.81056e-06	1.92422e-05	0	5.77267e-05
4	NB1-n	1	0	0	0		NB1-n	4.81056e-06	0	0	0
4	OPB35_soil_group_or	0	0	0	1		OPB35_soil_group_or	0	0	0	4.81056e-06
4	Opitutales	1	0	0	0		Opitutales	4.81056e-06	0	0	0
4	Verrucomicrobiales	8918	10671	17730	13301		Verrucomicrobiales	0.0429006	0.0513335	0.0852912	0.0639853
	taxon	CM	CY	SM	SY
	Bacteroidales	0.252501	0.37341	0.305586	0.351041
	Clostridiales	0.292848	0.238421	0.256595	0.229435
	Selenomonadales	0.0939214	0.12977	0.123006	0.14397
	Lactobacillales	0.114477	0.0568127	0.0990975	0.0529306
	Erysipelotrichales	0.0596654	0.0572601	0.0702246	0.0757471
	Verrucomicrobiales	0.0429006	0.0513335	0.0852912	0.0639853
	Desulfovibrionales	0.0317834	0.0443004	0.0307491	0.0511699
	Coriobacteriales	0.0939887	0.0266697	0.0161058	0.00640767
	Burkholderiales	0.0069224	0.0122092	0.00858204	0.0112471
	Unknown_Order	0.00293925	0.00397833	0.000447382	0.00824049
	Bifidobacteriales	0.00548404	0.00111124	0.000264581	8.17795e-05
	Other	0.00256884	0.00472397	0.00405049	0.00574381

## Sheet: Family Indivual
taxlevel	taxon	CM10	CM14	CM15	CM22	CM23	CM28	CM30	CM33	CM35	CM36	CM4	CM45	CM	CY11	CY2	CY20	CY21	CY26	CY27	CY3	CY31	CY39	CY41	CY46	CY5	CY	SM12	SM13	SM17	SM19	SM25	SM32	SM34	SM38	SM40	SM44	SM7	SM9	SM	SY1	SY16	SY18	SY24	SY29	SY37	SY42	SY43	SY47
5	Subgroup_6_fa	0	0	0	0	0	0	0	0	0	0	0	0	0	0	0	0	0	0	0	0	0	0	0	0	0	0	0	0	0	0	0	0	0	0	0	1	0	0	1	0	0	0	0	0	0	0	0	0
5	Acidimicrobiaceae	0	0	0	0	0	0	0	0	0	0	0	0	0	0	0	0	0	0	0	0	0	0	0	0	0	0	0	0	0	0	0	0	0	0	0	0	0	0	0	0	0	0	0	0	0	0	0	0
5	Bifidobacteriaceae	6	6	3	89	3	28	88	780	45	60	22	10	1140	26	0	3	1	11	163	0	2	9	12	1	3	231	0	2	2	1	12	0	14	0	3	5	15	1	55	1	0	0	2	1	1	1	2	1
5	Corynebacteriaceae	2	0	0	0	1	4	2	16	8	22	0	3	58	0	0	0	0	0	11	0	0	16	0	0	1	28	0	0	1	0	0	27	2	1	0	0	0	0	31	1	1	0	0	0	0	0	0	0
5	Sporichthyaceae	0	0	0	0	0	0	0	0	0	0	0	0	0	0	0	0	0	0	0	0	0	0	0	0	0	0	0	1	0	0	0	0	0	0	0	0	0	0	1	0	0	0	0	0	0	0	0	0
5	Micrococcaceae	4	6	6	7	7	1	5	6	9	7	12	13	83	15	14	18	16	2	27	10	23	23	20	10	39	217	6	5	12	19	19	18	21	2	6	51	6	17	182	35	17	10	30	35	10	32	11	11
5	Micrococcales_unclassified	0	0	0	0	0	0	0	0	0	0	0	0	0	0	0	0	0	0	0	0	0	0	0	0	0	0	0	0	0	0	0	0	1	0	0	0	0	0	1	0	0	0	0	0	0	0	0	0
5	PeM15_fa	0	0	0	0	0	0	0	0	0	0	0	0	0	0	0	0	0	0	0	0	0	0	0	0	0	0	1	0	0	0	0	0	0	0	0	0	0	0	1	0	0	0	0	0	0	0	0	0
5	Nocardioidaceae	0	0	0	0	0	0	0	0	0	0	0	0	0	0	0	0	0	0	0	0	0	0	0	0	0	0	1	0	0	0	0	0	0	0	0	0	0	0	1	0	0	0	0	0	0	0	0	0
5	Actinobacteria_unclassified	0	1	0	0	0	0	0	0	0	0	0	0	1	0	0	0	0	0	0	0	1	0	0	0	0	1	0	0	0	0	0	0	0	1	0	0	0	0	1	0	0	0	1	0	0	0	0	0
5	Coriobacteriaceae	1653	1411	280	2177	1224	2419	1520	1315	2673	2507	639	1720	19538	431	37	508	479	445	1090	266	356	954	421	206	351	5544	61	202	63	497	115	156	376	462	601	77	718	20	3348	785	37	29	75	38	34	14	70	36
5	Elev-16S-1332	0	0	0	0	0	0	0	0	0	0	0	0	0	0	0	1	0	0	0	0	0	0	0	0	0	1	0	0	0	0	0	0	0	0	0	0	0	0	0	0	0	0	0	0	0	0	0	0
5	Bacteria_unclassified	1	1	4	9	0	4	1	4	11	12	1	4	52	6	2	0	3	2	3	2	4	2	4	2	2	32	1	1	0	1	6	13	3	1	5	4	6	5	46	5	2	3	1	10	0	8	3	3
5	Bacteroidetes_unclassified	0	1	1	0	0	0	0	0	0	0	1	0	3	0	0	0	0	0	0	0	0	0	1	1	2	4	0	0	1	0	0	1	0	0	0	0	0	1	3	0	1	0	0	0	1	0	0	0
5	Bacteroidaceae	4395	2146	2793	1316	5018	1899	6565	3163	260	245	2049	2988	32837	3782	2848	3096	4691	4938	2767	4126	5400	2364	5504	5870	3704	49090	2944	4127	4515	3008	4233	4467	5411	3909	2251	549	4776	5421	45611	3267	3887	5955	3359	4090	4264	3217	3798	3070
5	Bacteroidales_S24-7_group	574	669	364	11	831	81	33	826	262	7	587	440	4685	149	2051	658	100	21	37	328	476	53	67	485	211	4636	182	164	336	6	160	210	62	136	178	84	181	276	1975	616	445	152	61	19	170	303	120	1400
5	Bacteroidales_unclassified	2	0	1	0	2	1	2	0	0	0	0	2	10	1	3	4	2	1	0	5	3	0	2	0	5	26	1	1	2	0	0	2	2	0	1	0	3	4	16	1	3	4	2	0	0	2	1	1
5	Porphyromonadaceae	2260	995	1307	276	1073	1149	1341	696	349	285	951	585	11267	1286	1290	1773	1060	1194	1261	1716	1867	1789	912	2063	2565	18776	656	1154	1359	776	1294	1450	1133	1411	1097	332	1195	1049	12906	2222	934	1264	1453	527	1122	1037	1961	1507
5	Prevotellaceae	0	1	0	10	656	0	4	42	0	0	3	1	717	2	12	85	0	3	0	46	1	0	0	19	7	175	0	1	0	0	0	0	0	0	0	0	1	1	3	42	13	17	0	0	2	1	33	3
5	Rikenellaceae	572	361	343	110	161	465	265	146	13	13	270	254	2973	275	514	579	470	597	191	184	390	746	274	261	439	4920	294	253	337	171	214	398	188	175	232	87	416	248	3013	378	298	424	335	181	177	273	383	667
5	Bacteroidia_unclassified	0	0	0	0	0	0	0	1	0	0	0	0	1	0	0	0	0	0	0	0	0	0	0	0	0	0	0	0	0	0	0	0	0	0	0	0	0	0	0	0	0	0	0	0	0	0	0	0
5	Cyclobacteriaceae	0	0	0	0	0	0	0	0	0	0	0	0	0	0	0	0	0	0	0	0	0	0	0	0	0	0	0	0	0	0	0	0	0	0	0	0	1	0	1	0	0	0	0	0	0	0	0	0
5	Cytophagaceae	0	0	0	0	1	0	0	0	0	0	0	0	1	0	0	0	0	0	0	0	1	0	0	0	0	1	0	0	0	0	0	0	0	0	0	0	1	0	1	0	0	0	0	0	0	0	0	0
5	Cryomorphaceae	0	0	0	0	0	0	0	0	0	0	0	0	0	0	0	0	0	0	0	0	0	0	0	0	0	0	0	0	0	0	0	0	0	0	0	0	0	0	0	0	0	0	0	0	0	0	0	0
5	Flavobacteriaceae	0	0	0	0	7	0	0	1	0	0	0	2	10	0	9	9	1	0	0	3	0	1	0	19	2	44	1	0	4	0	1	1	0	0	0	0	1	0	8	4	1	3	2	1	1	0	3	12
5	Flavobacteriales_unclassified	1	0	0	0	0	0	0	0	0	0	0	0	1	0	0	0	0	0	0	0	0	0	0	0	0	0	0	0	0	0	0	0	0	0	0	0	0	0	0	0	0	0	0	0	0	0	0	0
5	Chitinophagaceae	0	0	0	0	0	0	0	0	0	0	0	0	0	0	0	0	0	0	0	0	0	1	0	0	0	1	0	0	0	0	0	0	0	0	0	0	0	0	0	0	0	0	0	0	0	0	0	0
5	OPB56	0	0	0	0	0	0	1	0	0	0	0	0	1	0	0	0	0	0	0	0	0	0	0	0	0	0	0	0	0	0	0	0	0	0	0	0	0	0	0	0	0	0	0	0	0	0	0	0
5	Chloroflexi_unclassified	0	0	0	0	0	0	0	0	0	0	1	0	1	0	0	0	0	0	0	0	0	0	0	0	0	0	0	0	0	0	0	0	0	0	0	0	0	0	0	0	0	0	0	0	0	0	0	0
5	KD4-96_fa	0	0	0	0	0	0	0	0	0	0	0	0	0	0	0	1	0	0	0	0	0	0	0	0	0	1	0	0	0	0	0	0	0	0	0	0	0	0	0	0	0	0	0	0	0	0	0	0
5	FamilyI	0	0	0	0	1	0	0	0	0	0	0	0	1	0	0	0	0	0	0	0	0	0	0	0	0	0	0	1	0	0	0	0	0	0	0	0	0	0	1	0	0	0	0	1	0	0	0	0
5	Cyanobacteria_unclassified	0	0	0	0	0	0	0	0	0	0	0	0	0	0	0	0	0	0	0	0	0	0	0	0	0	0	0	0	0	0	0	0	0	0	0	0	0	0	0	0	0	0	0	0	0	0	0	0
5	Gastranaerophilales_fa	0	1	1	7	0	3	0	2	4	6	4	0	28	0	5	14	1	0	0	1	4	0	1	4	5	35	0	3	0	0	3	8	1	7	0	23	0	0	45	1	6	0	16	6	0	0	1	0
5	Bacillaceae	0	0	0	0	0	0	0	0	0	0	0	0	0	0	0	1	0	0	0	1	0	0	0	2	0	4	0	0	0	0	0	0	0	0	0	0	0	0	0	0	1	4	0	0	0	0	0	0
5	Bacillales_unclassified	0	0	0	0	0	0	0	0	0	0	0	0	0	0	0	1	0	0	0	2	0	0	0	0	0	3	0	1	0	0	0	0	0	0	0	0	0	0	1	0	0	9	0	1	0	0	0	0
5	Staphylococcaceae	1	1	0	0	0	1	1	2	2	2	0	1	11	0	0	4	0	0	1	1	1	2	0	1	1	11	3	2	0	0	5	82	1	2	1	18	1	0	115	0	4	2	0	0	1	0	0	1
5	Bacilli_unclassified	0	24	3	7	46	0	0	1	0	0	0	0	81	13	37	16	0	2	0	73	0	2	20	9	13	185	0	7	53	3	4	7	2	3	0	7	0	29	115	6	12	149	9	0	6	3	5	55
5	Aerococcaceae	0	1	1	0	0	2	0	0	1	1	1	2	9	0	0	0	0	0	4	0	0	5	0	2	0	11	0	0	1	0	0	0	0	1	0	0	0	2	4	0	0	1	0	0	2	1	0	1
5	Carnobacteriaceae	0	0	0	1	0	0	0	0	0	1	0	0	2	0	0	0	0	0	0	0	0	0	0	0	1	1	0	0	0	0	1	0	0	0	0	0	0	0	1	0	0	0	0	0	0	0	0	1
5	Enterococcaceae	23	21	41	27	6	11	41	51	20	3	9	60	313	26	2	15	3	2	5	9	1	15	9	5	8	100	93	20	2	21	23	110	43	101	33	625	9	35	1115	7	7	2	12	10	161	10	19	7
5	Lactobacillaceae	813	998	1892	2977	607	1721	482	3099	3885	4521	729	1580	23304	1033	273	343	476	927	1463	427	1026	1045	1236	753	294	9296	1133	2895	1225	642	1603	1797	570	1223	2602	2742	1404	1492	19328	451	173	134	976	428	1374	153	843	1289
5	Lactobacillales_unclassified	1	1	9	6	0	5	0	5	5	7	1	3	43	1	0	0	2	3	4	0	0	3	4	2	1	20	4	13	1	1	5	3	0	4	9	15	0	3	58	1	0	0	5	2	0	2	3	4
5	PeH08	0	0	0	3	0	1	0	0	3	1	0	0	8	0	0	0	0	0	0	0	2	0	0	0	1	3	1	0	0	0	0	1	0	1	1	0	0	0	4	1	0	0	0	0	0	0	0	0
5	Streptococcaceae	9	10	3	9	4	4	18	16	33	6	2	4	118	296	89	84	191	84	552	134	146	490	78	76	159	2379	5	7	6	4	5	12	10	5	9	18	7	2	90	471	102	118	373	412	189	101	187	47
5	Clostridia_unclassified	0	0	0	0	0	0	0	1	0	0	0	0	1	0	1	0	0	0	0	0	0	0	0	0	0	1	0	0	0	0	0	0	0	0	1	0	0	0	1	1	2	0	0	0	0	0	0	0
5	Christensenellaceae	53	90	16	25	40	23	4	33	63	36	87	107	577	90	159	27	52	32	41	17	41	29	14	57	41	600	135	32	16	9	11	36	29	18	45	80	37	44	492	106	86	21	19	27	13	7	51	170
5	Clostridiaceae_1	0	1	32	4	0	0	0	20	44	113	1	3	218	1	1	0	0	0	0	0	0	2	45	3	6	58	67	8	0	0	16	203	28	0	2	319	0	36	679	30	0	0	0	2	117	15	15	73
5	Clostridiales_unclassified	1	2	1	1	4	1	0	1	0	1	1	7	20	4	12	4	2	0	1	2	0	2	1	0	4	32	1	0	2	0	1	0	2	0	0	4	4	1	15	2	9	3	7	2	5	2	1	0
5	Clostridiales_vadinBB60_group	0	1	0	1	0	0	1	1	0	0	3	1	8	2	0	4	0	1	0	0	0	0	2	2	1	12	0	1	2	0	0	0	0	2	0	1	0	0	6	0	0	0	0	0	0	1	0	0
5	Defluviitaleaceae	0	0	0	0	0	0	0	0	0	0	0	0	0	0	0	0	1	0	0	0	0	0	0	0	1	2	0	0	0	0	0	0	0	0	0	0	0	0	0	0	0	0	0	0	0	1	0	0
5	Family_XIII	8	33	12	13	7	33	0	41	22	33	83	65	350	12	65	41	6	19	11	27	10	41	4	29	49	314	81	20	17	17	9	32	15	37	47	78	4	47	404	42	96	44	18	86	36	52	62	48
5	Lachnospiraceae	2031	2907	3339	2543	1500	3985	2205	3033	5896	5465	4186	2710	39800	3114	2766	2528	3028	1970	3004	2960	2603	3823	1845	1628	3159	32428	3327	3116	1887	2625	2843	2494	3520	2690	2214	4352	3052	1704	33824	2578	2854	1976	2369	3066	1781	2290	1542	1869
5	Peptococcaceae	15	81	39	22	40	6	18	66	59	27	69	100	542	15	91	54	8	18	22	30	35	19	19	38	41	390	63	12	16	2	28	39	75	11	32	144	35	94	551	51	107	18	18	52	20	94	20	66
5	Peptostreptococcaceae	34	36	144	647	149	43	89	216	154	142	75	140	1869	65	182	52	63	109	140	13	8	73	211	31	152	1099	375	216	127	125	301	259	282	34	36	724	39	315	2833	141	110	35	150	551	536	98	271	191
5	Ruminococcaceae	1800	1802	932	1514	1062	1597	558	986	1318	1586	2264	2073	17492	895	1481	1214	659	1254	1306	1554	941	1719	928	1585	1091	14627	1988	1356	1116	1936	927	657	974	786	1544	1648	699	905	14536	994	1085	1499	991	985	483	1602	916	1142
5	Erysipelotrichaceae	1021	1089	470	2035	1222	911	332	666	1030	1128	1284	1215	12403	1248	1315	1142	1001	819	1307	1005	543	1241	754	717	811	11903	746	704	922	1687	1022	1324	1247	1124	1339	1976	696	1811	14598	915	1936	1320	1444	1894	1333	1165	782	603
5	Firmicutes_unclassified	0	0	0	0	0	1	1	0	0	0	0	0	2	1	3	0	0	1	0	0	0	0	1	0	0	6	1	0	0	0	0	1	2	0	3	2	1	1	11	1	2	0	0	0	0	0	0	2
5	Acidaminococcaceae	1725	2234	2192	2026	2052	958	2073	1780	51	403	2225	1804	19523	2166	2589	2699	2094	2384	1946	2419	2143	1427	2368	2011	2728	26974	1950	1171	2568	2446	2581	1891	2165	2638	1720	1789	1991	2658	25568	2516	3200	2303	1962	2561	2633	2951	3064	2528
5	Veillonellaceae	0	0	0	0	0	0	0	0	1	0	0	0	1	0	0	0	0	0	0	0	0	0	1	1	0	2	0	1	0	0	0	0	0	0	0	0	0	1	2	0	0	0	0	0	0	0	0	0
5	Ignavibacteriaceae	0	0	0	0	0	0	0	0	0	0	0	0	0	0	0	0	0	0	0	0	0	0	0	0	0	0	0	0	0	0	0	0	0	0	0	1	0	0	1	0	0	0	0	0	0	0	0	0
5	Ignavibacteriales_unclassified	0	0	0	0	0	0	0	0	0	0	0	0	0	0	0	0	0	0	1	0	0	0	0	0	0	1	0	0	0	0	0	0	0	0	0	0	0	0	0	0	0	0	0	0	0	0	0	0
5	Victivallaceae	0	0	0	0	0	0	0	0	0	0	0	0	0	0	0	0	0	0	0	1	0	0	0	2	0	3	0	0	0	0	0	0	0	0	0	0	0	0	0	0	0	0	0	0	0	0	0	0
5	Nitrospiraceae	0	0	0	0	0	0	0	0	0	0	0	0	0	0	0	0	0	0	0	0	0	0	1	0	0	1	0	0	0	0	0	0	0	0	0	0	0	0	0	0	0	0	0	0	0	0	0	0
5	Omnitrophica_fa	0	0	0	0	0	0	0	0	1	0	0	0	1	0	1	0	0	0	2	2	0	0	0	0	0	5	0	0	0	0	0	0	0	0	0	0	0	0	0	0	0	0	0	0	0	0	0	0
5	Candidatus_Falkowbacteria_fa	0	0	0	0	0	0	0	0	0	0	0	0	0	1	0	0	0	0	0	0	0	0	0	0	0	1	0	0	0	0	1	0	0	0	0	0	0	0	1	0	0	0	0	0	0	1	0	0
5	Candidatus_Uhrbacteria_fa	0	0	0	0	0	0	0	0	0	0	0	0	0	1	0	0	0	0	0	0	0	0	0	0	0	1	0	0	0	0	0	0	0	0	0	0	0	0	0	0	0	0	0	0	0	2	0	0
5	Parcubacteria_unclassified	0	0	0	0	0	0	0	0	0	0	0	0	0	0	0	0	0	0	0	0	0	0	1	0	0	1	0	0	0	1	0	0	0	0	0	0	0	0	1	0	0	2	0	0	0	0	0	0
5	Pla1_lineage_fa	0	0	1	0	0	0	0	0	0	0	0	0	1	0	0	0	0	0	0	0	0	0	0	0	0	0	0	0	0	0	0	0	0	0	0	0	0	0	0	0	0	0	0	0	0	0	0	0
5	Alphaproteobacteria_unclassified	0	0	0	0	0	0	0	0	2	0	0	0	2	3	0	0	0	0	0	0	0	0	0	0	0	3	0	0	0	0	0	0	0	0	0	0	0	0	0	0	15	1	0	1	0	0	0	0
5	MNG7	0	0	0	0	0	0	1	0	0	0	0	0	1	0	0	0	0	0	0	0	0	0	0	0	0	0	0	0	0	0	0	0	0	0	0	0	0	0	0	0	0	0	0	0	0	0	0	0
5	Xanthobacteraceae	0	0	0	0	0	0	0	0	0	0	0	0	0	0	0	0	0	0	0	0	0	0	0	0	0	0	0	0	0	0	0	0	0	1	0	0	0	0	1	0	0	0	0	0	0	0	0	0
5	Rhodobacteraceae	0	0	0	0	0	0	0	0	0	0	0	0	0	0	0	0	0	0	0	0	0	1	0	0	0	1	0	0	0	0	0	0	0	0	0	0	0	0	0	0	0	0	0	0	0	0	0	0
5	Rhodospirillaceae	9	7	2	20	11	7	20	1	2	1	1	4	85	9	28	18	0	20	8	11	12	1	3	1	8	119	2	9	8	1	7	1	0	2	18	1	15	3	67	10	3	1	5	11	5	10	1	4
5	Holosporaceae	0	0	0	0	0	0	0	0	0	0	0	0	0	0	0	0	0	0	0	0	0	0	0	0	0	0	0	0	0	0	0	0	0	0	0	0	0	0	0	0	0	0	0	0	0	0	0	0
5	Alcaligenaceae	182	89	67	39	186	82	312	106	4	1	87	281	1436	77	344	149	314	542	72	112	260	45	170	312	140	2537	135	18	397	302	173	128	125	85	42	20	81	278	1784	293	325	228	104	346	114	262	216	112
5	Comamonadaceae	0	0	0	2	0	0	1	0	0	0	0	0	3	0	0	1	0	0	0	0	0	0	0	0	0	1	0	0	0	0	0	0	0	0	0	0	0	0	0	0	0	0	0	0	0	0	0	0
5	Oxalobacteraceae	0	0	0	0	0	0	0	0	0	0	0	0	0	0	0	0	0	0	0	0	0	0	0	0	0	0	0	0	0	0	0	0	0	0	0	0	0	0	0	0	0	0	0	0	1	0	0	0
5	Gallionellaceae	0	0	0	0	0	0	0	1	2	0	0	0	3	0	0	0	0	3	1	0	0	0	0	0	0	4	0	0	0	0	0	0	0	0	0	0	0	1	1	1	0	2	0	0	0	1	1	0
5	Rhodocyclaceae	0	0	0	0	0	0	0	0	0	0	0	0	0	0	0	0	0	0	0	0	0	0	0	0	0	0	0	0	0	0	0	0	0	0	0	0	0	0	0	0	0	0	1	0	0	0	0	0
5	Deltaproteobacteria_unclassified	0	0	0	0	0	0	0	0	0	0	0	0	0	0	0	0	0	0	0	0	0	0	0	0	0	0	0	0	0	1	0	0	0	0	0	0	0	0	1	0	0	0	0	0	0	0	0	0
5	Desulfobulbaceae	0	0	0	0	0	0	0	0	0	0	0	0	0	0	0	0	0	0	0	0	0	0	0	0	0	0	0	0	0	0	0	0	0	0	0	0	0	0	0	1	0	0	0	0	0	0	0	0
5	Desulfovibrionaceae	87	799	972	463	563	436	697	179	27	292	973	1119	6607	1227	918	1044	283	877	988	1015	212	503	942	213	987	9209	832	1016	982	741	261	59	45	674	911	596	60	215	6392	893	977	912	753	1448	1011	1168	1022	777
5	Haliangiaceae	0	0	0	0	0	0	0	0	0	0	1	0	1	0	0	0	0	0	0	0	0	0	0	0	0	0	0	0	0	0	0	0	0	0	0	0	0	0	0	0	0	0	0	0	0	0	0	0
5	SAR324_clade(Marine_group_B)_fa	0	0	0	0	0	0	0	0	0	0	0	1	1	0	0	0	0	0	0	0	0	0	0	0	0	0	0	0	0	0	0	0	0	0	0	0	0	0	0	0	0	0	0	0	0	0	0	0
5	Helicobacteraceae	0	0	0	0	0	1	0	0	0	0	0	0	1	0	0	0	0	0	0	0	0	0	0	0	0	0	0	0	0	0	0	0	0	0	0	0	0	0	0	0	0	0	0	0	0	1	0	0
5	Chromatiaceae	0	0	0	0	0	0	0	0	0	0	0	0	0	0	0	0	0	0	0	0	0	0	0	0	0	0	0	0	0	0	0	0	0	0	0	0	1	0	1	0	0	0	0	0	0	0	0	0
5	Enterobacteriaceae	6	2	8	23	13	3	7	5	0	2	11	6	86	24	10	6	30	1	2	48	0	10	29	3	16	179	2	4	0	12	48	3	7	22	0	26	8	58	190	18	48	2	14	16	43	20	6	36
5	Crenotrichaceae	0	0	0	0	0	0	0	0	0	0	0	0	0	0	0	0	0	0	0	0	0	0	0	0	0	0	0	0	0	0	0	0	0	0	0	0	1	0	1	0	0	0	0	0	0	0	0	0
5	Methylococcaceae	0	0	0	0	0	0	0	0	0	0	0	0	0	0	0	0	0	0	0	0	0	0	0	0	0	0	0	0	0	0	0	0	0	0	0	0	0	0	0	0	0	0	0	0	0	0	0	0
5	Methylococcales_unclassified	0	0	0	0	0	0	0	0	0	0	0	0	0	0	0	0	0	0	0	0	0	0	0	0	0	0	0	0	0	0	0	0	0	0	1	0	0	0	1	0	0	0	0	0	0	0	0	0
5	Pasteurellaceae	0	0	0	0	1	0	0	0	0	0	0	0	1	0	0	0	0	0	0	1	0	0	0	1	0	2	0	0	0	0	0	0	0	0	0	0	0	1	1	1	0	0	0	0	0	2	0	0
5	Moraxellaceae	1	0	2	0	1	1	0	2	0	0	0	0	7	0	0	0	0	0	0	0	0	0	0	0	0	0	1	1	0	0	0	0	0	0	1	0	0	3	6	0	0	0	1	0	0	0	0	0
5	Pseudomonadaceae	0	0	0	1	0	0	1	1	0	0	0	0	3	0	0	0	0	0	0	0	0	0	0	0	0	0	0	0	0	0	0	0	0	0	0	0	0	0	0	1	0	0	0	0	0	0	0	0
5	Xanthomonadaceae	0	0	0	1	0	0	0	0	0	0	0	0	1	0	0	0	0	0	0	0	0	0	0	0	0	0	0	0	0	0	0	0	0	0	0	0	0	0	0	0	0	0	0	0	0	0	0	0
5	uncultured	0	0	0	0	0	0	0	0	0	0	0	1	1	0	0	0	0	0	0	0	0	0	0	0	0	0	0	0	0	0	0	0	0	0	0	0	0	0	0	0	0	0	0	0	0	0	0	0
5	Proteobacteria_unclassified	0	0	0	0	0	0	0	0	0	0	0	0	0	25	3	5	0	0	0	18	0	0	26	0	5	82	0	0	1	0	0	0	0	0	1	0	0	0	2	1	0	0	0	8	13	9	5	0
5	Unknown_Family	3	2	0	0	53	0	3	9	0	0	540	1	611	0	144	450	1	0	0	0	69	21	0	30	112	827	17	53	0	0	0	0	1	0	0	6	0	16	93	18	381	490	16	364	45	0	1	79
5	Mollicutes_RF9_fa	0	0	0	0	0	0	0	0	0	0	0	1	1	0	0	0	0	0	0	0	0	0	0	0	4	4	0	0	0	0	0	0	0	0	0	0	0	0	0	3	1	0	1	2	0	0	0	0
5	NB1-n_fa	0	0	0	0	0	0	0	0	0	1	0	0	1	0	0	0	0	0	0	0	0	0	0	0	0	0	0	0	0	0	0	0	0	0	0	0	0	0	0	0	0	0	0	0	0	0	0	0
5	OPB35_soil_group_fa	0	0	0	0	0	0	0	0	0	0	0	0	0	0	0	0	0	0	0	0	0	0	0	0	0	0	0	0	0	0	0	0	0	0	0	0	0	0	0	0	0	0	0	0	0	0	0	0
5	Opitutaceae	0	0	0	0	0	0	0	0	0	1	0	0	1	0	0	0	0	0	0	0	0	0	0	0	0	0	0	0	0	0	0	0	0	0	0	0	0	0	0	0	0	0	0	0	0	0	0	0
5	Verrucomicrobiaceae	30	1493	2042	901	771	1436	631	3	1064	385	150	12	8918	1001	24	672	2285	1041	892	754	742	846	1393	868	153	10671	2213	725	1342	2268	1391	1433	966	1754	2337	918	1858	525	17730	411	142	186	2738	139	1619	2411	1904	1507
[truncated: 4 more columns]

[truncated: 3 more sheets: Family Group, Genus Individual, Genus Group]
