# Supplementary material for: The Effects of Unfermented and Fermented Cow and Sheep Milk on the Gut Microbiota
Source: Front Microbiol. 2019 Mar 6;10:458. doi: 10.3389/fmicb.2019.00458 (PMC6423907; doi:10.3389/fmicb.2019.00458)
Supplement: Supplementary file 3 [file Table_3.XLSX]

## Sheet: Table S2
	Solid Food Intake	Dairy Drink Intake	Day 0 Weight	Day 14 Weight	% Weight Gain
Cow Milk	25.99 g	87.48 mL	405.08 g	483.66 g	19.39
Cow Yogurt	26.43 g	103.73 mL	404.25 g	479.08 g	18.44
Sheep Milk	27.48 g	94.94 mL	403.41 g	480.5 g	19.14
Sheep Yogurt	27.38 g	97.90 mL	403.93 g	481.5 g	19.53
ANOVA p-value	0.3536	0.0724	0.998	0.9918	0.9136
Table S3. Data on average rat food and dairy drink intake and weight per treatment group. Statistical significance was calculated using ANOVA.
